# Supplementary material for: Statistical segmentation model for accurate electrode positioning in Parkinson’s deep brain stimulation based on clinical low-resolution image data and electrophysiology
Source: PLoS One. 2024 Mar 14;19(3):e0298320. doi: 10.1371/journal.pone.0298320 (PMC10939223; doi:10.1371/journal.pone.0298320)
Supplement: S1 File — (ZIP) [file pone.0298320.s001.zip]

Archive with 557 entries (500 files):
- anal_cluster_analysis.py
- bayessian_appearance/
- bayessian_appearance/distributions.py
- bayessian_appearance/fitting.py
- bayessian_appearance/mesh.py
- bayessian_appearance/nifti_mask.py
- bayessian_appearance/point_distribution.py
- bayessian_appearance/settings.py
- bayessian_appearance/utils.py
- bayessian_appearance/vt_image.py
- bayessian_appearance/__init__.py
- bayessian_segmentation_cpp/
- bayessian_segmentation_cpp/.idea/
- bayessian_segmentation_cpp/.idea/deployment.xml
- bayessian_segmentation_cpp/.idea/modules.xml
- bayessian_segmentation_cpp/.idea/vcs.xml
- bayessian_segmentation_cpp/.idea/workspace.xml
- bayessian_segmentation_cpp/CMakeLists.txt
- bayessian_segmentation_cpp/external/
- bayessian_segmentation_cpp/external/pybind11/
- bayessian_segmentation_cpp/external/pybind11-2.11.1/
- bayessian_segmentation_cpp/external/pybind11-2.11.1/.appveyor.yml
- bayessian_segmentation_cpp/external/pybind11-2.11.1/.clang-format
- bayessian_segmentation_cpp/external/pybind11-2.11.1/.clang-tidy
- bayessian_segmentation_cpp/external/pybind11-2.11.1/.cmake-format.yaml
- bayessian_segmentation_cpp/external/pybind11-2.11.1/.codespell-ignore-lines
- bayessian_segmentation_cpp/external/pybind11-2.11.1/.gitattributes
- bayessian_segmentation_cpp/external/pybind11-2.11.1/.github/
- bayessian_segmentation_cpp/external/pybind11-2.11.1/.github/CODEOWNERS
- bayessian_segmentation_cpp/external/pybind11-2.11.1/.github/CONTRIBUTING.md
- bayessian_segmentation_cpp/external/pybind11-2.11.1/.github/dependabot.yml
- bayessian_segmentation_cpp/external/pybind11-2.11.1/.github/ISSUE_TEMPLATE/
- bayessian_segmentation_cpp/external/pybind11-2.11.1/.github/ISSUE_TEMPLATE/bug-report.yml
- bayessian_segmentation_cpp/external/pybind11-2.11.1/.github/ISSUE_TEMPLATE/config.yml
- bayessian_segmentation_cpp/external/pybind11-2.11.1/.github/labeler.yml
- bayessian_segmentation_cpp/external/pybind11-2.11.1/.github/labeler_merged.yml
- bayessian_segmentation_cpp/external/pybind11-2.11.1/.github/matchers/
- bayessian_segmentation_cpp/external/pybind11-2.11.1/.github/matchers/pylint.json
- bayessian_segmentation_cpp/external/pybind11-2.11.1/.github/pull_request_template.md
- bayessian_segmentation_cpp/external/pybind11-2.11.1/.github/workflows/
- bayessian_segmentation_cpp/external/pybind11-2.11.1/.github/workflows/ci.yml
- bayessian_segmentation_cpp/external/pybind11-2.11.1/.github/workflows/configure.yml
- bayessian_segmentation_cpp/external/pybind11-2.11.1/.github/workflows/format.yml
- bayessian_segmentation_cpp/external/pybind11-2.11.1/.github/workflows/labeler.yml
- bayessian_segmentation_cpp/external/pybind11-2.11.1/.github/workflows/pip.yml
- bayessian_segmentation_cpp/external/pybind11-2.11.1/.github/workflows/upstream.yml
- bayessian_segmentation_cpp/external/pybind11-2.11.1/.gitignore
- bayessian_segmentation_cpp/external/pybind11-2.11.1/.pre-commit-config.yaml
- bayessian_segmentation_cpp/external/pybind11-2.11.1/.readthedocs.yml
- bayessian_segmentation_cpp/external/pybind11-2.11.1/CMakeLists.txt
- bayessian_segmentation_cpp/external/pybind11-2.11.1/docs/
- bayessian_segmentation_cpp/external/pybind11-2.11.1/docs/advanced/
- bayessian_segmentation_cpp/external/pybind11-2.11.1/docs/advanced/cast/
- bayessian_segmentation_cpp/external/pybind11-2.11.1/docs/advanced/cast/chrono.rst
- bayessian_segmentation_cpp/external/pybind11-2.11.1/docs/advanced/cast/custom.rst
- bayessian_segmentation_cpp/external/pybind11-2.11.1/docs/advanced/cast/eigen.rst
- bayessian_segmentation_cpp/external/pybind11-2.11.1/docs/advanced/cast/functional.rst
- bayessian_segmentation_cpp/external/pybind11-2.11.1/docs/advanced/cast/index.rst
- bayessian_segmentation_cpp/external/pybind11-2.11.1/docs/advanced/cast/overview.rst
- bayessian_segmentation_cpp/external/pybind11-2.11.1/docs/advanced/cast/stl.rst
- bayessian_segmentation_cpp/external/pybind11-2.11.1/docs/advanced/cast/strings.rst
- bayessian_segmentation_cpp/external/pybind11-2.11.1/docs/advanced/classes.rst
- bayessian_segmentation_cpp/external/pybind11-2.11.1/docs/advanced/embedding.rst
- bayessian_segmentation_cpp/external/pybind11-2.11.1/docs/advanced/exceptions.rst
- bayessian_segmentation_cpp/external/pybind11-2.11.1/docs/advanced/functions.rst
- bayessian_segmentation_cpp/external/pybind11-2.11.1/docs/advanced/misc.rst
- bayessian_segmentation_cpp/external/pybind11-2.11.1/docs/advanced/pycpp/
- bayessian_segmentation_cpp/external/pybind11-2.11.1/docs/advanced/pycpp/index.rst
- bayessian_segmentation_cpp/external/pybind11-2.11.1/docs/advanced/pycpp/numpy.rst
- bayessian_segmentation_cpp/external/pybind11-2.11.1/docs/advanced/pycpp/object.rst
- bayessian_segmentation_cpp/external/pybind11-2.11.1/docs/advanced/pycpp/utilities.rst
- bayessian_segmentation_cpp/external/pybind11-2.11.1/docs/advanced/smart_ptrs.rst
- bayessian_segmentation_cpp/external/pybind11-2.11.1/docs/basics.rst
- bayessian_segmentation_cpp/external/pybind11-2.11.1/docs/benchmark.py
- bayessian_segmentation_cpp/external/pybind11-2.11.1/docs/benchmark.rst
- bayessian_segmentation_cpp/external/pybind11-2.11.1/docs/changelog.rst
- bayessian_segmentation_cpp/external/pybind11-2.11.1/docs/classes.rst
- bayessian_segmentation_cpp/external/pybind11-2.11.1/docs/cmake/
- bayessian_segmentation_cpp/external/pybind11-2.11.1/docs/cmake/index.rst
- bayessian_segmentation_cpp/external/pybind11-2.11.1/docs/compiling.rst
- bayessian_segmentation_cpp/external/pybind11-2.11.1/docs/conf.py
- bayessian_segmentation_cpp/external/pybind11-2.11.1/docs/Doxyfile
- bayessian_segmentation_cpp/external/pybind11-2.11.1/docs/faq.rst
- bayessian_segmentation_cpp/external/pybind11-2.11.1/docs/index.rst
- bayessian_segmentation_cpp/external/pybind11-2.11.1/docs/installing.rst
- bayessian_segmentation_cpp/external/pybind11-2.11.1/docs/limitations.rst
- bayessian_segmentation_cpp/external/pybind11-2.11.1/docs/Makefile
- bayessian_segmentation_cpp/external/pybind11-2.11.1/docs/pybind11-logo.png
- bayessian_segmentation_cpp/external/pybind11-2.11.1/docs/pybind11_vs_boost_python1.png
- bayessian_segmentation_cpp/external/pybind11-2.11.1/docs/pybind11_vs_boost_python1.svg
- bayessian_segmentation_cpp/external/pybind11-2.11.1/docs/pybind11_vs_boost_python2.png
- bayessian_segmentation_cpp/external/pybind11-2.11.1/docs/pybind11_vs_boost_python2.svg
- bayessian_segmentation_cpp/external/pybind11-2.11.1/docs/reference.rst
- bayessian_segmentation_cpp/external/pybind11-2.11.1/docs/release.rst
- bayessian_segmentation_cpp/external/pybind11-2.11.1/docs/requirements.txt
- bayessian_segmentation_cpp/external/pybind11-2.11.1/docs/upgrade.rst
- bayessian_segmentation_cpp/external/pybind11-2.11.1/docs/_static/
- bayessian_segmentation_cpp/external/pybind11-2.11.1/docs/_static/css/
- bayessian_segmentation_cpp/external/pybind11-2.11.1/docs/_static/css/custom.css
- bayessian_segmentation_cpp/external/pybind11-2.11.1/include/
- bayessian_segmentation_cpp/external/pybind11-2.11.1/include/pybind11/
- bayessian_segmentation_cpp/external/pybind11-2.11.1/include/pybind11/attr.h
- bayessian_segmentation_cpp/external/pybind11-2.11.1/include/pybind11/buffer_info.h
- bayessian_segmentation_cpp/external/pybind11-2.11.1/include/pybind11/cast.h
- bayessian_segmentation_cpp/external/pybind11-2.11.1/include/pybind11/chrono.h
- bayessian_segmentation_cpp/external/pybind11-2.11.1/include/pybind11/common.h
- bayessian_segmentation_cpp/external/pybind11-2.11.1/include/pybind11/complex.h
- bayessian_segmentation_cpp/external/pybind11-2.11.1/include/pybind11/detail/
- bayessian_segmentation_cpp/external/pybind11-2.11.1/include/pybind11/detail/class.h
- bayessian_segmentation_cpp/external/pybind11-2.11.1/include/pybind11/detail/common.h
- bayessian_segmentation_cpp/external/pybind11-2.11.1/include/pybind11/detail/descr.h
- bayessian_segmentation_cpp/external/pybind11-2.11.1/include/pybind11/detail/init.h
- bayessian_segmentation_cpp/external/pybind11-2.11.1/include/pybind11/detail/internals.h
- bayessian_segmentation_cpp/external/pybind11-2.11.1/include/pybind11/detail/typeid.h
- bayessian_segmentation_cpp/external/pybind11-2.11.1/include/pybind11/detail/type_caster_base.h
- bayessian_segmentation_cpp/external/pybind11-2.11.1/include/pybind11/eigen/
- bayessian_segmentation_cpp/external/pybind11-2.11.1/include/pybind11/eigen/common.h
- bayessian_segmentation_cpp/external/pybind11-2.11.1/include/pybind11/eigen/matrix.h
- bayessian_segmentation_cpp/external/pybind11-2.11.1/include/pybind11/eigen/tensor.h
- bayessian_segmentation_cpp/external/pybind11-2.11.1/include/pybind11/eigen.h
- bayessian_segmentation_cpp/external/pybind11-2.11.1/include/pybind11/embed.h
- bayessian_segmentation_cpp/external/pybind11-2.11.1/include/pybind11/eval.h
- bayessian_segmentation_cpp/external/pybind11-2.11.1/include/pybind11/functional.h
- bayessian_segmentation_cpp/external/pybind11-2.11.1/include/pybind11/gil.h
- bayessian_segmentation_cpp/external/pybind11-2.11.1/include/pybind11/iostream.h
- bayessian_segmentation_cpp/external/pybind11-2.11.1/include/pybind11/numpy.h
- bayessian_segmentation_cpp/external/pybind11-2.11.1/include/pybind11/operators.h
- bayessian_segmentation_cpp/external/pybind11-2.11.1/include/pybind11/options.h
- bayessian_segmentation_cpp/external/pybind11-2.11.1/include/pybind11/pybind11.h
- bayessian_segmentation_cpp/external/pybind11-2.11.1/include/pybind11/pytypes.h
- bayessian_segmentation_cpp/external/pybind11-2.11.1/include/pybind11/stl/
- bayessian_segmentation_cpp/external/pybind11-2.11.1/include/pybind11/stl/filesystem.h
- bayessian_segmentation_cpp/external/pybind11-2.11.1/include/pybind11/stl.h
- bayessian_segmentation_cpp/external/pybind11-2.11.1/include/pybind11/stl_bind.h
- bayessian_segmentation_cpp/external/pybind11-2.11.1/include/pybind11/type_caster_pyobject_ptr.h
- bayessian_segmentation_cpp/external/pybind11-2.11.1/LICENSE
- bayessian_segmentation_cpp/external/pybind11-2.11.1/MANIFEST.in
- bayessian_segmentation_cpp/external/pybind11-2.11.1/noxfile.py
- bayessian_segmentation_cpp/external/pybind11-2.11.1/pybind11/
- bayessian_segmentation_cpp/external/pybind11-2.11.1/pybind11/commands.py
- bayessian_segmentation_cpp/external/pybind11-2.11.1/pybind11/py.typed
- bayessian_segmentation_cpp/external/pybind11-2.11.1/pybind11/setup_helpers.py
- bayessian_segmentation_cpp/external/pybind11-2.11.1/pybind11/_version.py
- bayessian_segmentation_cpp/external/pybind11-2.11.1/pybind11/__init__.py
- bayessian_segmentation_cpp/external/pybind11-2.11.1/pybind11/__main__.py
- bayessian_segmentation_cpp/external/pybind11-2.11.1/pyproject.toml
- bayessian_segmentation_cpp/external/pybind11-2.11.1/README.rst
- bayessian_segmentation_cpp/external/pybind11-2.11.1/SECURITY.md
- bayessian_segmentation_cpp/external/pybind11-2.11.1/setup.cfg
- bayessian_segmentation_cpp/external/pybind11-2.11.1/setup.py
- bayessian_segmentation_cpp/external/pybind11-2.11.1/tests/
- bayessian_segmentation_cpp/external/pybind11-2.11.1/tests/CMakeLists.txt
- bayessian_segmentation_cpp/external/pybind11-2.11.1/tests/conftest.py
- bayessian_segmentation_cpp/external/pybind11-2.11.1/tests/constructor_stats.h
- bayessian_segmentation_cpp/external/pybind11-2.11.1/tests/cross_module_gil_utils.cpp
- bayessian_segmentation_cpp/external/pybind11-2.11.1/tests/cross_module_interleaved_error_already_set.cpp
- bayessian_segmentation_cpp/external/pybind11-2.11.1/tests/eigen_tensor_avoid_stl_array.cpp
- bayessian_segmentation_cpp/external/pybind11-2.11.1/tests/env.py
- bayessian_segmentation_cpp/external/pybind11-2.11.1/tests/extra_python_package/
- bayessian_segmentation_cpp/external/pybind11-2.11.1/tests/extra_python_package/pytest.ini
- bayessian_segmentation_cpp/external/pybind11-2.11.1/tests/extra_python_package/test_files.py
- bayessian_segmentation_cpp/external/pybind11-2.11.1/tests/extra_setuptools/
- bayessian_segmentation_cpp/external/pybind11-2.11.1/tests/extra_setuptools/pytest.ini
- bayessian_segmentation_cpp/external/pybind11-2.11.1/tests/extra_setuptools/test_setuphelper.py
- bayessian_segmentation_cpp/external/pybind11-2.11.1/tests/local_bindings.h
- bayessian_segmentation_cpp/external/pybind11-2.11.1/tests/object.h
- bayessian_segmentation_cpp/external/pybind11-2.11.1/tests/pybind11_cross_module_tests.cpp
- bayessian_segmentation_cpp/external/pybind11-2.11.1/tests/pybind11_tests.cpp
- bayessian_segmentation_cpp/external/pybind11-2.11.1/tests/pybind11_tests.h
- bayessian_segmentation_cpp/external/pybind11-2.11.1/tests/pytest.ini
- bayessian_segmentation_cpp/external/pybind11-2.11.1/tests/requirements.txt
- bayessian_segmentation_cpp/external/pybind11-2.11.1/tests/test_async.cpp
- bayessian_segmentation_cpp/external/pybind11-2.11.1/tests/test_async.py
- bayessian_segmentation_cpp/external/pybind11-2.11.1/tests/test_buffers.cpp
- bayessian_segmentation_cpp/external/pybind11-2.11.1/tests/test_buffers.py
- bayessian_segmentation_cpp/external/pybind11-2.11.1/tests/test_builtin_casters.cpp
- bayessian_segmentation_cpp/external/pybind11-2.11.1/tests/test_builtin_casters.py
- bayessian_segmentation_cpp/external/pybind11-2.11.1/tests/test_callbacks.cpp
- bayessian_segmentation_cpp/external/pybind11-2.11.1/tests/test_callbacks.py
- bayessian_segmentation_cpp/external/pybind11-2.11.1/tests/test_call_policies.cpp
- bayessian_segmentation_cpp/external/pybind11-2.11.1/tests/test_call_policies.py
- bayessian_segmentation_cpp/external/pybind11-2.11.1/tests/test_chrono.cpp
- bayessian_segmentation_cpp/external/pybind11-2.11.1/tests/test_chrono.py
- bayessian_segmentation_cpp/external/pybind11-2.11.1/tests/test_class.cpp
- bayessian_segmentation_cpp/external/pybind11-2.11.1/tests/test_class.py
- bayessian_segmentation_cpp/external/pybind11-2.11.1/tests/test_cmake_build/
- bayessian_segmentation_cpp/external/pybind11-2.11.1/tests/test_cmake_build/CMakeLists.txt
- bayessian_segmentation_cpp/external/pybind11-2.11.1/tests/test_cmake_build/embed.cpp
- bayessian_segmentation_cpp/external/pybind11-2.11.1/tests/test_cmake_build/installed_embed/
- bayessian_segmentation_cpp/external/pybind11-2.11.1/tests/test_cmake_build/installed_embed/CMakeLists.txt
- bayessian_segmentation_cpp/external/pybind11-2.11.1/tests/test_cmake_build/installed_function/
- bayessian_segmentation_cpp/external/pybind11-2.11.1/tests/test_cmake_build/installed_function/CMakeLists.txt
- bayessian_segmentation_cpp/external/pybind11-2.11.1/tests/test_cmake_build/installed_target/
- bayessian_segmentation_cpp/external/pybind11-2.11.1/tests/test_cmake_build/installed_target/CMakeLists.txt
- bayessian_segmentation_cpp/external/pybind11-2.11.1/tests/test_cmake_build/main.cpp
- bayessian_segmentation_cpp/external/pybind11-2.11.1/tests/test_cmake_build/subdirectory_embed/
- bayessian_segmentation_cpp/external/pybind11-2.11.1/tests/test_cmake_build/subdirectory_embed/CMakeLists.txt
- bayessian_segmentation_cpp/external/pybind11-2.11.1/tests/test_cmake_build/subdirectory_function/
- bayessian_segmentation_cpp/external/pybind11-2.11.1/tests/test_cmake_build/subdirectory_function/CMakeLists.txt
- bayessian_segmentation_cpp/external/pybind11-2.11.1/tests/test_cmake_build/subdirectory_target/
- bayessian_segmentation_cpp/external/pybind11-2.11.1/tests/test_cmake_build/subdirectory_target/CMakeLists.txt
- bayessian_segmentation_cpp/external/pybind11-2.11.1/tests/test_cmake_build/test.py
- bayessian_segmentation_cpp/external/pybind11-2.11.1/tests/test_constants_and_functions.cpp
- bayessian_segmentation_cpp/external/pybind11-2.11.1/tests/test_constants_and_functions.py
- bayessian_segmentation_cpp/external/pybind11-2.11.1/tests/test_const_name.cpp
- bayessian_segmentation_cpp/external/pybind11-2.11.1/tests/test_const_name.py
- bayessian_segmentation_cpp/external/pybind11-2.11.1/tests/test_copy_move.cpp
- bayessian_segmentation_cpp/external/pybind11-2.11.1/tests/test_copy_move.py
- bayessian_segmentation_cpp/external/pybind11-2.11.1/tests/test_custom_type_casters.cpp
- bayessian_segmentation_cpp/external/pybind11-2.11.1/tests/test_custom_type_casters.py
- bayessian_segmentation_cpp/external/pybind11-2.11.1/tests/test_custom_type_setup.cpp
- bayessian_segmentation_cpp/external/pybind11-2.11.1/tests/test_custom_type_setup.py
- bayessian_segmentation_cpp/external/pybind11-2.11.1/tests/test_docstring_options.cpp
- bayessian_segmentation_cpp/external/pybind11-2.11.1/tests/test_docstring_options.py
- bayessian_segmentation_cpp/external/pybind11-2.11.1/tests/test_eigen_matrix.cpp
- bayessian_segmentation_cpp/external/pybind11-2.11.1/tests/test_eigen_matrix.py
- bayessian_segmentation_cpp/external/pybind11-2.11.1/tests/test_eigen_tensor.cpp
- bayessian_segmentation_cpp/external/pybind11-2.11.1/tests/test_eigen_tensor.inl
- bayessian_segmentation_cpp/external/pybind11-2.11.1/tests/test_eigen_tensor.py
- bayessian_segmentation_cpp/external/pybind11-2.11.1/tests/test_embed/
- bayessian_segmentation_cpp/external/pybind11-2.11.1/tests/test_embed/catch.cpp
- bayessian_segmentation_cpp/external/pybind11-2.11.1/tests/test_embed/CMakeLists.txt
- bayessian_segmentation_cpp/external/pybind11-2.11.1/tests/test_embed/external_module.cpp
- bayessian_segmentation_cpp/external/pybind11-2.11.1/tests/test_embed/test_interpreter.cpp
- bayessian_segmentation_cpp/external/pybind11-2.11.1/tests/test_embed/test_interpreter.py
- bayessian_segmentation_cpp/external/pybind11-2.11.1/tests/test_embed/test_trampoline.py
- bayessian_segmentation_cpp/external/pybind11-2.11.1/tests/test_enum.cpp
- bayessian_segmentation_cpp/external/pybind11-2.11.1/tests/test_enum.py
- bayessian_segmentation_cpp/external/pybind11-2.11.1/tests/test_eval.cpp
- bayessian_segmentation_cpp/external/pybind11-2.11.1/tests/test_eval.py
- bayessian_segmentation_cpp/external/pybind11-2.11.1/tests/test_eval_call.py
- bayessian_segmentation_cpp/external/pybind11-2.11.1/tests/test_exceptions.cpp
- bayessian_segmentation_cpp/external/pybind11-2.11.1/tests/test_exceptions.h
- bayessian_segmentation_cpp/external/pybind11-2.11.1/tests/test_exceptions.py
- bayessian_segmentation_cpp/external/pybind11-2.11.1/tests/test_factory_constructors.cpp
- bayessian_segmentation_cpp/external/pybind11-2.11.1/tests/test_factory_constructors.py
- bayessian_segmentation_cpp/external/pybind11-2.11.1/tests/test_gil_scoped.cpp
- bayessian_segmentation_cpp/external/pybind11-2.11.1/tests/test_gil_scoped.py
- bayessian_segmentation_cpp/external/pybind11-2.11.1/tests/test_iostream.cpp
- bayessian_segmentation_cpp/external/pybind11-2.11.1/tests/test_iostream.py
- bayessian_segmentation_cpp/external/pybind11-2.11.1/tests/test_kwargs_and_defaults.cpp
- bayessian_segmentation_cpp/external/pybind11-2.11.1/tests/test_kwargs_and_defaults.py
- bayessian_segmentation_cpp/external/pybind11-2.11.1/tests/test_local_bindings.cpp
- bayessian_segmentation_cpp/external/pybind11-2.11.1/tests/test_local_bindings.py
- bayessian_segmentation_cpp/external/pybind11-2.11.1/tests/test_methods_and_attributes.cpp
- bayessian_segmentation_cpp/external/pybind11-2.11.1/tests/test_methods_and_attributes.py
- bayessian_segmentation_cpp/external/pybind11-2.11.1/tests/test_modules.cpp
- bayessian_segmentation_cpp/external/pybind11-2.11.1/tests/test_modules.py
- bayessian_segmentation_cpp/external/pybind11-2.11.1/tests/test_multiple_inheritance.cpp
- bayessian_segmentation_cpp/external/pybind11-2.11.1/tests/test_multiple_inheritance.py
- bayessian_segmentation_cpp/external/pybind11-2.11.1/tests/test_numpy_array.cpp
- bayessian_segmentation_cpp/external/pybind11-2.11.1/tests/test_numpy_array.py
- bayessian_segmentation_cpp/external/pybind11-2.11.1/tests/test_numpy_dtypes.cpp
- bayessian_segmentation_cpp/external/pybind11-2.11.1/tests/test_numpy_dtypes.py
- bayessian_segmentation_cpp/external/pybind11-2.11.1/tests/test_numpy_vectorize.cpp
- bayessian_segmentation_cpp/external/pybind11-2.11.1/tests/test_numpy_vectorize.py
- bayessian_segmentation_cpp/external/pybind11-2.11.1/tests/test_opaque_types.cpp
- bayessian_segmentation_cpp/external/pybind11-2.11.1/tests/test_opaque_types.py
- bayessian_segmentation_cpp/external/pybind11-2.11.1/tests/test_operator_overloading.cpp
- bayessian_segmentation_cpp/external/pybind11-2.11.1/tests/test_operator_overloading.py
- bayessian_segmentation_cpp/external/pybind11-2.11.1/tests/test_pickling.cpp
- bayessian_segmentation_cpp/external/pybind11-2.11.1/tests/test_pickling.py
- bayessian_segmentation_cpp/external/pybind11-2.11.1/tests/test_pytypes.cpp
- bayessian_segmentation_cpp/external/pybind11-2.11.1/tests/test_pytypes.py
- bayessian_segmentation_cpp/external/pybind11-2.11.1/tests/test_sequences_and_iterators.cpp
- bayessian_segmentation_cpp/external/pybind11-2.11.1/tests/test_sequences_and_iterators.py
- bayessian_segmentation_cpp/external/pybind11-2.11.1/tests/test_smart_ptr.cpp
- bayessian_segmentation_cpp/external/pybind11-2.11.1/tests/test_smart_ptr.py
- bayessian_segmentation_cpp/external/pybind11-2.11.1/tests/test_stl.cpp
- bayessian_segmentation_cpp/external/pybind11-2.11.1/tests/test_stl.py
- bayessian_segmentation_cpp/external/pybind11-2.11.1/tests/test_stl_binders.cpp
- bayessian_segmentation_cpp/external/pybind11-2.11.1/tests/test_stl_binders.py
- bayessian_segmentation_cpp/external/pybind11-2.11.1/tests/test_tagbased_polymorphic.cpp
- bayessian_segmentation_cpp/external/pybind11-2.11.1/tests/test_tagbased_polymorphic.py
- bayessian_segmentation_cpp/external/pybind11-2.11.1/tests/test_thread.cpp
- bayessian_segmentation_cpp/external/pybind11-2.11.1/tests/test_thread.py
- bayessian_segmentation_cpp/external/pybind11-2.11.1/tests/test_type_caster_pyobject_ptr.cpp
- bayessian_segmentation_cpp/external/pybind11-2.11.1/tests/test_type_caster_pyobject_ptr.py
- bayessian_segmentation_cpp/external/pybind11-2.11.1/tests/test_union.cpp
- bayessian_segmentation_cpp/external/pybind11-2.11.1/tests/test_union.py
- bayessian_segmentation_cpp/external/pybind11-2.11.1/tests/test_unnamed_namespace_a.cpp
- bayessian_segmentation_cpp/external/pybind11-2.11.1/tests/test_unnamed_namespace_a.py
- bayessian_segmentation_cpp/external/pybind11-2.11.1/tests/test_unnamed_namespace_b.cpp
- bayessian_segmentation_cpp/external/pybind11-2.11.1/tests/test_unnamed_namespace_b.py
- bayessian_segmentation_cpp/external/pybind11-2.11.1/tests/test_vector_unique_ptr_member.cpp
- bayessian_segmentation_cpp/external/pybind11-2.11.1/tests/test_vector_unique_ptr_member.py
- bayessian_segmentation_cpp/external/pybind11-2.11.1/tests/test_virtual_functions.cpp
- bayessian_segmentation_cpp/external/pybind11-2.11.1/tests/test_virtual_functions.py
- bayessian_segmentation_cpp/external/pybind11-2.11.1/tests/valgrind-numpy-scipy.supp
- bayessian_segmentation_cpp/external/pybind11-2.11.1/tests/valgrind-python.supp
- bayessian_segmentation_cpp/external/pybind11-2.11.1/tools/
- bayessian_segmentation_cpp/external/pybind11-2.11.1/tools/check-style.sh
- bayessian_segmentation_cpp/external/pybind11-2.11.1/tools/cmake_uninstall.cmake.in
- bayessian_segmentation_cpp/external/pybind11-2.11.1/tools/codespell_ignore_lines_from_errors.py
- bayessian_segmentation_cpp/external/pybind11-2.11.1/tools/FindCatch.cmake
- bayessian_segmentation_cpp/external/pybind11-2.11.1/tools/FindEigen3.cmake
- bayessian_segmentation_cpp/external/pybind11-2.11.1/tools/FindPythonLibsNew.cmake
- bayessian_segmentation_cpp/external/pybind11-2.11.1/tools/JoinPaths.cmake
- bayessian_segmentation_cpp/external/pybind11-2.11.1/tools/libsize.py
- bayessian_segmentation_cpp/external/pybind11-2.11.1/tools/make_changelog.py
[truncated: 257 more entries]
