# Supplementary material for: Statistical segmentation model for accurate electrode positioning in Parkinson’s deep brain stimulation based on clinical low-resolution image data and electrophysiology
Source: PLoS One. 2024 Mar 14;19(3):e0298320. doi: 10.1371/journal.pone.0298320 (PMC10939223; doi:10.1371/journal.pone.0298320)
Supplement: S1 File — (ZIP) [file pone.0298320.s001.zip › bayessian_appearance/settings.py]

class Settings:
    use_constraint = None
    labels_to_segment = None
    dependent_constraint = None
    joint_labels=None
    norm_length = None
    discretisation = None
    all_labels = None
    atlas_dir = None
    modalities = None
    pca_precision_labels = None # pca precisions for different labels. stored in label desk 3-rd argument

    outlier_fraction = 0.35
    pca_precision = 0.9975
    random_state = 1


    colors = [	'#FF0000',	'#00FF00','#0000FF',	'#FF00FF',	'#FFFF00'	,'#00FFFF']

    def __init__(self):
        pass


settings = Settings()


def setup_settings(segmentation_settings):

    USE_CONSTRAINT = segmentation_settings['use_constraint']
    pass
