# Supplementary material for: Statistical segmentation model for accurate electrode positioning in Parkinson’s deep brain stimulation based on clinical low-resolution image data and electrophysiology
Source: PLoS One. 2024 Mar 14;19(3):e0298320. doi: 10.1371/journal.pone.0298320 (PMC10939223; doi:10.1371/journal.pone.0298320)
Supplement: S1 File — (ZIP) [file pone.0298320.s001.zip › bayessian_appearance/vt_image.py]

import vtk
import numpy as np
import nibabel as nib


class Image:
    _image_instance = None
    _to_phys_mat = None
    _interpolation = None
    _world_2_vox = None
    _file_name = None

    def test_function(self):
        x_dim, y_dim, z_dim = self._image_instance.GetDimensions()
        if self._image_instance.GetScalarComponentAsFloat(0, 0, 0, 0) < -1000:
            return False
        return True

    def _reread_image(self, filename):
        im = nib.load(filename)
        im_data = im.get_fdata()
        x_dim, y_dim, z_dim = self._image_instance.GetDimensions()
        for x in range(x_dim):
            for y in range(y_dim):
                for z in range(z_dim):
                    val = self._image_instance.SetScalarComponentFromDouble(x, y, z, 0, im_data[x, y, z])

    @classmethod
    def readFromFile(cls, filename):
        imr = vtk.vtkNIFTIImageReader()
        imr.SetFileName(filename)
        imr.Update()
        nifti_image= imr.GetOutput()
        return cls(nifti_image)

    def __init__(self, nifti_image):
        """
        load image by filename
        """

        self._image_instance = nifti_image
        tr_mat = self._image_instance.GetIndexToPhysicalMatrix()

        self._to_phys_mat = np.zeros((4, 4))

        self._to_phys_mat[0, 0] = tr_mat.GetElement(0, 0)
        self._to_phys_mat[0, 1] = tr_mat.GetElement(0, 1)
        self._to_phys_mat[0, 2] = tr_mat.GetElement(0, 2)
        self._to_phys_mat[0, 3] = tr_mat.GetElement(0, 3)

        self._to_phys_mat[1, 0] = tr_mat.GetElement(1, 0)
        self._to_phys_mat[1, 1] = tr_mat.GetElement(1, 1)
        self._to_phys_mat[1, 2] = tr_mat.GetElement(1, 2)
        self._to_phys_mat[1, 3] = tr_mat.GetElement(1, 3)

        self._to_phys_mat[2, 0] = tr_mat.GetElement(2, 0)
        self._to_phys_mat[2, 1] = tr_mat.GetElement(2, 1)
        self._to_phys_mat[2, 2] = tr_mat.GetElement(2, 2)
        self._to_phys_mat[2, 3] = tr_mat.GetElement(2, 3)

        self._to_phys_mat[3, 0] = tr_mat.GetElement(3, 0)
        self._to_phys_mat[3, 1] = tr_mat.GetElement(3, 1)
        self._to_phys_mat[3, 2] = tr_mat.GetElement(3, 2)
        self._to_phys_mat[3, 3] = tr_mat.GetElement(3, 3)

#        self._world_2_vox = np.linalg.inv(a.affine)

        # if self.test_function():
        #     pass
        # else:
        #     self._reread_image(filename)


    def setup_bspline(self, num_spl):
        self._interpolation = vtk.vtkImageBSplineCoefficients()
        self._interpolation.SetSplineDegree(num_spl)
        self._interpolation.SetInputData(self._image_instance)
        self._interpolation.Update()

    """This method interpolation uses point in voxel space as input"""

    def interpolate(self, vect):
        vect1 = np.array(list(vect) + [1])

        phvect1 = np.dot(self._to_phys_mat, vect1)

        out = self._interpolation.Evaluate(list(phvect1[:3]))
        return out

    def interpolate_list(self, vect):
        res = []
        for el in vect:
            res.append(self.interpolate(el))
        return res

    def interpolate_normals(self, normals):
        res = []

        for pt in normals:
            t_pt = []
            for norm_pt in pt:
                t_pt.append(self.interpolate(norm_pt))
            res.append(t_pt)
        return res

    def get_vox_to_phys(self):
        return self._to_phys_mat.copy()

    def get_vox_to_world(self):
        return np.linalg.inv(self._world_2_vox)

    def get_image_data(self):
        a = nib.load(filename=self._file_name)
        return a.get_fdata()
