# Supplementary material for: Statistical segmentation model for accurate electrode positioning in Parkinson’s deep brain stimulation based on clinical low-resolution image data and electrophysiology
Source: PLoS One. 2024 Mar 14;19(3):e0298320. doi: 10.1371/journal.pone.0298320 (PMC10939223; doi:10.1371/journal.pone.0298320)
Supplement: S1 File — (ZIP) [file pone.0298320.s001.zip › bayessian_segmentation_cpp/external/pybind11-2.11.1/.github/CODEOWNERS]

*.cmake @henryiii
CMakeLists.txt @henryiii
*.yml @henryiii
*.yaml @henryiii
/tools/ @henryiii
/pybind11/ @henryiii
noxfile.py @henryiii
.clang-format @henryiii
.clang-tidy @henryiii
