# Supplementary material for: Statistical segmentation model for accurate electrode positioning in Parkinson’s deep brain stimulation based on clinical low-resolution image data and electrophysiology
Source: PLoS One. 2024 Mar 14;19(3):e0298320. doi: 10.1371/journal.pone.0298320 (PMC10939223; doi:10.1371/journal.pone.0298320)
Supplement: S1 File — (ZIP) [file pone.0298320.s001.zip › bayessian_segmentation_cpp/external/pybind11-2.11.1/.github/ISSUE_TEMPLATE/bug-report.yml]

name: Bug Report
description: File an issue about a bug
title: "[BUG]: "
labels: [triage]
body:
  - type: markdown
    attributes:
      value: |
        Please do your best to make the issue as easy to act on as possible, and only submit here if there is clearly a problem with pybind11 (ask first if unsure). **Note that a reproducer in a PR is much more likely to get immediate attention.**

  - type: checkboxes
    id: steps
    attributes:
      label: Required prerequisites
      description: Make sure you've completed the following steps before submitting your issue -- thank you!
      options:
        - label: Make sure you've read the [documentation](https://pybind11.readthedocs.io). Your issue may be addressed there.
          required: true
        - label: Search the [issue tracker](https://github.com/pybind/pybind11/issues) and [Discussions](https:/pybind/pybind11/discussions) to verify that this hasn't already been reported. +1 or comment there if it has.
          required: true
        - label: Consider asking first in the [Gitter chat room](https://gitter.im/pybind/Lobby) or in a [Discussion](https:/pybind/pybind11/discussions/new).
          required: false

  - type: input
    id: version
    attributes:
      label: What version (or hash if on master) of pybind11 are you using?
    validations:
      required: true

  - type: textarea
    id: description
    attributes:
      label: Problem description
      placeholder: >-
        Provide a short description, state the expected behavior and what
        actually happens. Include relevant information like what version of
        pybind11 you are using, what system you are on, and any useful commands
        / output.
    validations:
      required: true

  - type: textarea
    id: code
    attributes:
      label: Reproducible example code
      placeholder: >-
        The code should be minimal, have no external dependencies, isolate the
        function(s) that cause breakage. Submit matched and complete C++ and
        Python snippets that can be easily compiled and run to diagnose the
        issue. — Note that a reproducer in a PR is much more likely to get
        immediate attention: failing tests in the pybind11 CI are the best
        starting point for working out fixes.
      render: text

  - type: input
    id: regression
    attributes:
      label: Is this a regression? Put the last known working version here if it is.
      description: Put the last known working version here if this is a regression.
      value: Not a regression
