# Supplementary material for: Statistical segmentation model for accurate electrode positioning in Parkinson’s deep brain stimulation based on clinical low-resolution image data and electrophysiology
Source: PLoS One. 2024 Mar 14;19(3):e0298320. doi: 10.1371/journal.pone.0298320 (PMC10939223; doi:10.1371/journal.pone.0298320)
Supplement: S1 File — (ZIP) [file pone.0298320.s001.zip › bayessian_segmentation_cpp/external/pybind11-2.11.1/.github/ISSUE_TEMPLATE/config.yml]

blank_issues_enabled: false
contact_links:
  - name: Ask a question
    url: https://github.com/pybind/pybind11/discussions/new
    about: Please ask and answer questions here, or propose new ideas.
  - name: Gitter room
    url: https://gitter.im/pybind/Lobby
    about: A room for discussing pybind11 with an active community
