# Supplementary material for: Statistical segmentation model for accurate electrode positioning in Parkinson’s deep brain stimulation based on clinical low-resolution image data and electrophysiology
Source: PLoS One. 2024 Mar 14;19(3):e0298320. doi: 10.1371/journal.pone.0298320 (PMC10939223; doi:10.1371/journal.pone.0298320)
Supplement: S1 File — (ZIP) [file pone.0298320.s001.zip › bayessian_segmentation_cpp/external/pybind11-2.11.1/.github/matchers/pylint.json]

{
  "problemMatcher": [
    {
      "severity": "warning",
      "pattern": [
        {
          "regexp": "^([^:]+):(\\d+):(\\d+): ([A-DF-Z]\\d+): \\033\\[[\\d;]+m([^\\033]+).*$",
          "file": 1,
          "line": 2,
          "column": 3,
          "code": 4,
          "message": 5
        }
      ],
      "owner": "pylint-warning"
    },
    {
      "severity": "error",
      "pattern": [
        {
          "regexp": "^([^:]+):(\\d+):(\\d+): (E\\d+): \\033\\[[\\d;]+m([^\\033]+).*$",
          "file": 1,
          "line": 2,
          "column": 3,
          "code": 4,
          "message": 5
        }
      ],
      "owner": "pylint-error"
    }
  ]
}
