# Supplementary material for: Statistical segmentation model for accurate electrode positioning in Parkinson’s deep brain stimulation based on clinical low-resolution image data and electrophysiology
Source: PLoS One. 2024 Mar 14;19(3):e0298320. doi: 10.1371/journal.pone.0298320 (PMC10939223; doi:10.1371/journal.pone.0298320)
Supplement: S1 File — (ZIP) [file pone.0298320.s001.zip › bayessian_segmentation_cpp/external/pybind11-2.11.1/.github/pull_request_template.md]

<!--
Title (above): please place [branch_name] at the beginning if you are targeting a branch other than master. *Do not target stable*.
It is recommended to use conventional commit format, see conventionalcommits.org, but not required.
-->
## Description

<!-- Include relevant issues or PRs here, describe what changed and why -->


## Suggested changelog entry:

<!-- Fill in the below block with the expected RestructuredText entry. Delete if no entry needed;
     but do not delete header or rst block if an entry is needed! Will be collected via a script. -->

```rst

```

<!-- If the upgrade guide needs updating, note that here too -->
