# Supplementary material for: Statistical segmentation model for accurate electrode positioning in Parkinson’s deep brain stimulation based on clinical low-resolution image data and electrophysiology
Source: PLoS One. 2024 Mar 14;19(3):e0298320. doi: 10.1371/journal.pone.0298320 (PMC10939223; doi:10.1371/journal.pone.0298320)
Supplement: S1 File — (ZIP) [file pone.0298320.s001.zip › bayessian_segmentation_cpp/external/pybind11-2.11.1/.github/workflows/configure.yml]

name: Config

on:
  workflow_dispatch:
  pull_request:
  push:
    branches:
      - master
      - stable
      - v*

permissions:
  contents: read

env:
  PIP_BREAK_SYSTEM_PACKAGES: 1
  # For cmake:
  VERBOSE: 1

jobs:
  # This tests various versions of CMake in various combinations, to make sure
  # the configure step passes.
  cmake:
    strategy:
      fail-fast: false
      matrix:
        runs-on: [ubuntu-20.04, macos-latest, windows-latest]
        arch: [x64]
        cmake: ["3.26"]

        include:
        - runs-on: ubuntu-20.04
          arch: x64
          cmake: "3.5"

        - runs-on: ubuntu-20.04
          arch: x64
          cmake: "3.27"

        - runs-on: macos-latest
          arch: x64
          cmake: "3.7"

        - runs-on: windows-2019
          arch: x64 # x86 compilers seem to be missing on 2019 image
          cmake: "3.18"

    name: 🐍 3.7 • CMake ${{ matrix.cmake }} • ${{ matrix.runs-on }}
    runs-on: ${{ matrix.runs-on }}

    steps:
    - uses: actions/checkout@v3

    - name: Setup Python 3.7
      uses: actions/setup-python@v4
      with:
        python-version: 3.7
        architecture: ${{ matrix.arch }}

    - name: Prepare env
      run: python -m pip install -r tests/requirements.txt

    # An action for adding a specific version of CMake:
    #   https://github.com/jwlawson/actions-setup-cmake
    - name: Setup CMake ${{ matrix.cmake }}
      uses: jwlawson/actions-setup-cmake@v1.14
      with:
        cmake-version: ${{ matrix.cmake }}

    # These steps use a directory with a space in it intentionally
    - name: Make build directories
      run: mkdir "build dir"

    - name: Configure
      working-directory: build dir
      shell: bash
      run: >
        cmake ..
        -DPYBIND11_WERROR=ON
        -DDOWNLOAD_CATCH=ON
        -DPYTHON_EXECUTABLE=$(python -c "import sys; print(sys.executable)")

    # Only build and test if this was manually triggered in the GitHub UI
    - name: Build
      working-directory: build dir
      if: github.event_name == 'workflow_dispatch'
      run: cmake --build . --config Release

    - name: Test
      working-directory: build dir
      if: github.event_name == 'workflow_dispatch'
      run: cmake --build . --config Release --target check
