# Supplementary material for: Statistical segmentation model for accurate electrode positioning in Parkinson’s deep brain stimulation based on clinical low-resolution image data and electrophysiology
Source: PLoS One. 2024 Mar 14;19(3):e0298320. doi: 10.1371/journal.pone.0298320 (PMC10939223; doi:10.1371/journal.pone.0298320)
Supplement: S1 File — (ZIP) [file pone.0298320.s001.zip › bayessian_segmentation_cpp/external/pybind11-2.11.1/.github/workflows/format.yml]

# This is a format job. Pre-commit has a first-party GitHub action, so we use
# that: https://github.com/pre-commit/action

name: Format

on:
  workflow_dispatch:
  pull_request:
  push:
    branches:
    - master
    - stable
    - "v*"

permissions:
  contents: read

env:
  FORCE_COLOR: 3
  # For cmake:
  VERBOSE: 1

jobs:
  pre-commit:
    name: Format
    runs-on: ubuntu-latest
    steps:
    - uses: actions/checkout@v3
    - uses: actions/setup-python@v4
      with:
        python-version: "3.x"
    - name: Add matchers
      run: echo "::add-matcher::$GITHUB_WORKSPACE/.github/matchers/pylint.json"
    - uses: pre-commit/action@v3.0.0
      with:
        # Slow hooks are marked with manual - slow is okay here, run them too
        extra_args: --hook-stage manual --all-files

  clang-tidy:
    # When making changes here, please also review the "Clang-Tidy" section
    # in .github/CONTRIBUTING.md and update as needed.
    name: Clang-Tidy
    runs-on: ubuntu-latest
    container: silkeh/clang:15-bullseye
    steps:
    - uses: actions/checkout@v3

    - name: Install requirements
      run: apt-get update && apt-get install -y git python3-dev python3-pytest

    - name: Configure
      run: >
        cmake -S . -B build
        -DCMAKE_CXX_CLANG_TIDY="$(which clang-tidy);--use-color;--warnings-as-errors=*"
        -DDOWNLOAD_EIGEN=ON
        -DDOWNLOAD_CATCH=ON
        -DCMAKE_CXX_STANDARD=17

    - name: Build
      run: cmake --build build -j 2 -- --keep-going
