# Supplementary material for: Statistical segmentation model for accurate electrode positioning in Parkinson’s deep brain stimulation based on clinical low-resolution image data and electrophysiology
Source: PLoS One. 2024 Mar 14;19(3):e0298320. doi: 10.1371/journal.pone.0298320 (PMC10939223; doi:10.1371/journal.pone.0298320)
Supplement: S1 File — (ZIP) [file pone.0298320.s001.zip › bayessian_segmentation_cpp/external/pybind11-2.11.1/.github/workflows/upstream.yml]

name: Upstream

on:
  workflow_dispatch:
  pull_request:

permissions:
  contents: read

concurrency:
  group: upstream-${{ github.ref }}
  cancel-in-progress: true

env:
  PIP_BREAK_SYSTEM_PACKAGES: 1
  PIP_ONLY_BINARY: ":all:"
  # For cmake:
  VERBOSE: 1

jobs:
  standard:
    name: "🐍 3.12 latest • ubuntu-latest • x64"
    runs-on: ubuntu-latest
    # Only runs when the  'python dev' label is selected
    if: "contains(github.event.pull_request.labels.*.name, 'python dev')"

    steps:
    - uses: actions/checkout@v3

    - name: Setup Python 3.12
      uses: actions/setup-python@v4
      with:
        python-version: "3.12-dev"

    - name: Setup Boost
      run: sudo apt-get install libboost-dev

    - name: Update CMake
      uses: jwlawson/actions-setup-cmake@v1.14

    - name: Run pip installs
      run: |
        python -m pip install --upgrade pip
        python -m pip install -r tests/requirements.txt

    - name: Show platform info
      run: |
        python -m platform
        cmake --version
        pip list

    # First build - C++11 mode and inplace
    - name: Configure C++11
      run: >
        cmake -S . -B build11
        -DPYBIND11_WERROR=ON
        -DDOWNLOAD_CATCH=ON
        -DDOWNLOAD_EIGEN=ON
        -DCMAKE_CXX_STANDARD=11
        -DCMAKE_BUILD_TYPE=Debug

    - name: Build C++11
      run: cmake --build build11 -j 2

    - name: Python tests C++11
      run: cmake --build build11 --target pytest -j 2

    - name: C++11 tests
      run: cmake --build build11  --target cpptest -j 2

    - name: Interface test C++11
      run: cmake --build build11 --target test_cmake_build

    # Second build - C++17 mode and in a build directory
    - name: Configure C++17
      run: >
        cmake -S . -B build17
        -DPYBIND11_WERROR=ON
        -DDOWNLOAD_CATCH=ON
        -DDOWNLOAD_EIGEN=ON
        -DCMAKE_CXX_STANDARD=17

    - name: Build C++17
      run: cmake --build build17 -j 2

    - name: Python tests C++17
      run: cmake --build build17 --target pytest

    - name: C++17 tests
      run: cmake --build build17 --target cpptest

    # Third build - C++17 mode with unstable ABI
    - name: Configure (unstable ABI)
      run: >
        cmake -S . -B build17max
        -DPYBIND11_WERROR=ON
        -DDOWNLOAD_CATCH=ON
        -DDOWNLOAD_EIGEN=ON
        -DCMAKE_CXX_STANDARD=17
        -DPYBIND11_INTERNALS_VERSION=10000000

    - name: Build (unstable ABI)
      run: cmake --build build17max -j 2

    - name: Python tests (unstable ABI)
      run: cmake --build build17max --target pytest

    - name: Interface test (unstable ABI)
      run: cmake --build build17max --target test_cmake_build

    # This makes sure the setup_helpers module can build packages using
    # setuptools
    - name: Setuptools helpers test
      run: |
        pip install setuptools
        pytest tests/extra_setuptools
