# Supplementary material for: Statistical segmentation model for accurate electrode positioning in Parkinson’s deep brain stimulation based on clinical low-resolution image data and electrophysiology
Source: PLoS One. 2024 Mar 14;19(3):e0298320. doi: 10.1371/journal.pone.0298320 (PMC10939223; doi:10.1371/journal.pone.0298320)
Supplement: S1 File — (ZIP) [file pone.0298320.s001.zip › bayessian_segmentation_cpp/external/pybind11-2.11.1/docs/advanced/pycpp/index.rst]

Python C++ interface
####################

pybind11 exposes Python types and functions using thin C++ wrappers, which
makes it possible to conveniently call Python code from C++ without resorting
to Python's C API.

.. toctree::
   :maxdepth: 2

   object
   numpy
   utilities
