# Supplementary material for: Statistical segmentation model for accurate electrode positioning in Parkinson’s deep brain stimulation based on clinical low-resolution image data and electrophysiology
Source: PLoS One. 2024 Mar 14;19(3):e0298320. doi: 10.1371/journal.pone.0298320 (PMC10939223; doi:10.1371/journal.pone.0298320)
Supplement: S1 File — (ZIP) [file pone.0298320.s001.zip › bayessian_segmentation_cpp/external/pybind11-2.11.1/docs/cmake/index.rst]

CMake helpers
-------------

Pybind11 can be used with ``add_subdirectory(extern/pybind11)``, or from an
install with ``find_package(pybind11 CONFIG)``. The interface provided in
either case is functionally identical.

.. cmake-module:: ../../tools/pybind11Config.cmake.in
