# Supplementary material for: Statistical segmentation model for accurate electrode positioning in Parkinson’s deep brain stimulation based on clinical low-resolution image data and electrophysiology
Source: PLoS One. 2024 Mar 14;19(3):e0298320. doi: 10.1371/journal.pone.0298320 (PMC10939223; doi:10.1371/journal.pone.0298320)
Supplement: S1 File — (ZIP) [file pone.0298320.s001.zip › bayessian_segmentation_cpp/external/pybind11-2.11.1/docs/conf.py]

#!/usr/bin/env python3
#
# pybind11 documentation build configuration file, created by
# sphinx-quickstart on Sun Oct 11 19:23:48 2015.
#
# This file is execfile()d with the current directory set to its
# containing dir.
#
# Note that not all possible configuration values are present in this
# autogenerated file.
#
# All configuration values have a default; values that are commented out
# serve to show the default.

import os
import re
import subprocess
import sys
from pathlib import Path

DIR = Path(__file__).parent.resolve()

# If extensions (or modules to document with autodoc) are in another directory,
# add these directories to sys.path here. If the directory is relative to the
# documentation root, use os.path.abspath to make it absolute, like shown here.
# sys.path.insert(0, os.path.abspath('.'))

# -- General configuration ------------------------------------------------

# If your documentation needs a minimal Sphinx version, state it here.
# needs_sphinx = '1.0'

# Add any Sphinx extension module names here, as strings. They can be
# extensions coming with Sphinx (named 'sphinx.ext.*') or your custom
# ones.
extensions = [
    "breathe",
    "sphinx_copybutton",
    "sphinxcontrib.rsvgconverter",
    "sphinxcontrib.moderncmakedomain",
]

breathe_projects = {"pybind11": ".build/doxygenxml/"}
breathe_default_project = "pybind11"
breathe_domain_by_extension = {"h": "cpp"}

# Add any paths that contain templates here, relative to this directory.
templates_path = [".templates"]

# The suffix(es) of source filenames.
# You can specify multiple suffix as a list of string:
# source_suffix = ['.rst', '.md']
source_suffix = ".rst"

# The encoding of source files.
# source_encoding = 'utf-8-sig'

# The master toctree document.
master_doc = "index"

# General information about the project.
project = "pybind11"
copyright = "2017, Wenzel Jakob"
author = "Wenzel Jakob"

# The version info for the project you're documenting, acts as replacement for
# |version| and |release|, also used in various other places throughout the
# built documents.

# Read the listed version
with open("../pybind11/_version.py") as f:
    code = compile(f.read(), "../pybind11/_version.py", "exec")
loc = {}
exec(code, loc)

# The full version, including alpha/beta/rc tags.
version = loc["__version__"]

# The language for content autogenerated by Sphinx. Refer to documentation
# for a list of supported languages.
#
# This is also used if you do content translation via gettext catalogs.
# Usually you set "language" from the command line for these cases.
language = None

# There are two options for replacing |today|: either, you set today to some
# non-false value, then it is used:
# today = ''
# Else, today_fmt is used as the format for a strftime call.
# today_fmt = '%B %d, %Y'

# List of patterns, relative to source directory, that match files and
# directories to ignore when looking for source files.
exclude_patterns = [".build", "release.rst"]

# The reST default role (used for this markup: `text`) to use for all
# documents.
default_role = "any"

# If true, '()' will be appended to :func: etc. cross-reference text.
# add_function_parentheses = True

# If true, the current module name will be prepended to all description
# unit titles (such as .. function::).
# add_module_names = True

# If true, sectionauthor and moduleauthor directives will be shown in the
# output. They are ignored by default.
# show_authors = False

# The name of the Pygments (syntax highlighting) style to use.
# pygments_style = 'monokai'

# A list of ignored prefixes for module index sorting.
# modindex_common_prefix = []

# If true, keep warnings as "system message" paragraphs in the built documents.
# keep_warnings = False

# If true, `todo` and `todoList` produce output, else they produce nothing.
todo_include_todos = False


# -- Options for HTML output ----------------------------------------------

# The theme to use for HTML and HTML Help pages.  See the documentation for
# a list of builtin themes.

html_theme = "furo"

# Theme options are theme-specific and customize the look and feel of a theme
# further.  For a list of options available for each theme, see the
# documentation.
# html_theme_options = {}

# Add any paths that contain custom themes here, relative to this directory.
# html_theme_path = []

# The name for this set of Sphinx documents.  If None, it defaults to
# "<project> v<version> documentation".
# html_title = None

# A shorter title for the navigation bar.  Default is the same as html_title.
# html_short_title = None

# The name of an image file (relative to this directory) to place at the top
# of the sidebar.
# html_logo = None

# The name of an image file (within the static path) to use as favicon of the
# docs.  This file should be a Windows icon file (.ico) being 16x16 or 32x32
# pixels large.
# html_favicon = None

# Add any paths that contain custom static files (such as style sheets) here,
# relative to this directory. They are copied after the builtin static files,
# so a file named "default.css" will overwrite the builtin "default.css".
html_static_path = ["_static"]

html_css_files = [
    "css/custom.css",
]

# Add any extra paths that contain custom files (such as robots.txt or
# .htaccess) here, relative to this directory. These files are copied
# directly to the root of the documentation.
# html_extra_path = []

# If not '', a 'Last updated on:' timestamp is inserted at every page bottom,
# using the given strftime format.
# html_last_updated_fmt = '%b %d, %Y'

# If true, SmartyPants will be used to convert quotes and dashes to
# typographically correct entities.
# html_use_smartypants = True

# Custom sidebar templates, maps document names to template names.
# html_sidebars = {}

# Additional templates that should be rendered to pages, maps page names to
# template names.
# html_additional_pages = {}

# If false, no module index is generated.
# html_domain_indices = True

# If false, no index is generated.
# html_use_index = True

# If true, the index is split into individual pages for each letter.
# html_split_index = False

# If true, links to the reST sources are added to the pages.
# html_show_sourcelink = True

# If true, "Created using Sphinx" is shown in the HTML footer. Default is True.
# html_show_sphinx = True

# If true, "(C) Copyright ..." is shown in the HTML footer. Default is True.
# html_show_copyright = True

# If true, an OpenSearch description file will be output, and all pages will
# contain a <link> tag referring to it.  The value of this option must be the
# base URL from which the finished HTML is served.
# html_use_opensearch = ''

# This is the file name suffix for HTML files (e.g. ".xhtml").
# html_file_suffix = None

# Language to be used for generating the HTML full-text search index.
# Sphinx supports the following languages:
#   'da', 'de', 'en', 'es', 'fi', 'fr', 'h', 'it', 'ja'
#   'nl', 'no', 'pt', 'ro', 'r', 'sv', 'tr'
# html_search_language = 'en'

# A dictionary with options for the search language support, empty by default.
# Now only 'ja' uses this config value
# html_search_options = {'type': 'default'}

# The name of a javascript file (relative to the configuration directory) that
# implements a search results scorer. If empty, the default will be used.
# html_search_scorer = 'scorer.js'

# Output file base name for HTML help builder.
htmlhelp_basename = "pybind11doc"

# -- Options for LaTeX output ---------------------------------------------

latex_engine = "pdflatex"

latex_elements = {
    # The paper size ('letterpaper' or 'a4paper').
    # 'papersize': 'letterpaper',
    #
    # The font size ('10pt', '11pt' or '12pt').
    # 'pointsize': '10pt',
    #
    # Additional stuff for the LaTeX preamble.
    # remove blank pages (between the title page and the TOC, etc.)
    "classoptions": ",openany,oneside",
    "preamble": r"""
\usepackage{fontawesome}
\usepackage{textgreek}
\DeclareUnicodeCharacter{00A0}{}
\DeclareUnicodeCharacter{2194}{\faArrowsH}
\DeclareUnicodeCharacter{1F382}{\faBirthdayCake}
\DeclareUnicodeCharacter{1F355}{\faAdjust}
\DeclareUnicodeCharacter{0301}{'}
\DeclareUnicodeCharacter{03C0}{\textpi}

""",
    # Latex figure (float) alignment
    # 'figure_align': 'htbp',
}

# Grouping the document tree into LaTeX files. List of tuples
# (source start file, target name, title,
#  author, documentclass [howto, manual, or own class]).
latex_documents = [
    (master_doc, "pybind11.tex", "pybind11 Documentation", "Wenzel Jakob", "manual"),
]

# The name of an image file (relative to this directory) to place at the top of
# the title page.
# latex_logo = 'pybind11-logo.png'

# For "manual" documents, if this is true, then toplevel headings are parts,
# not chapters.
# latex_use_parts = False

# If true, show page references after internal links.
# latex_show_pagerefs = False

# If true, show URL addresses after external links.
# latex_show_urls = False

# Documents to append as an appendix to all manuals.
# latex_appendices = []

# If false, no module index is generated.
# latex_domain_indices = True


# -- Options for manual page output ---------------------------------------

# One entry per manual page. List of tuples
# (source start file, name, description, authors, manual section).
man_pages = [(master_doc, "pybind11", "pybind11 Documentation", [author], 1)]

# If true, show URL addresses after external links.
# man_show_urls = False


# -- Options for Texinfo output -------------------------------------------

# Grouping the document tree into Texinfo files. List of tuples
# (source start file, target name, title, author,
#  dir menu entry, description, category)
texinfo_documents = [
    (
        master_doc,
        "pybind11",
        "pybind11 Documentation",
        author,
        "pybind11",
        "One line description of project.",
        "Miscellaneous",
    ),
]

# Documents to append as an appendix to all manuals.
# texinfo_appendices = []

# If false, no module index is generated.
# texinfo_domain_indices = True

# How to display URL addresses: 'footnote', 'no', or 'inline'.
# texinfo_show_urls = 'footnote'

# If true, do not generate a @detailmenu in the "Top" node's menu.
# texinfo_no_detailmenu = False

primary_domain = "cpp"
highlight_language = "cpp"


def generate_doxygen_xml(app):
    build_dir = os.path.join(app.confdir, ".build")
    if not os.path.exists(build_dir):
        os.mkdir(build_dir)

    try:
        subprocess.call(["doxygen", "--version"])
        retcode = subprocess.call(["doxygen"], cwd=app.confdir)
        if retcode < 0:
            sys.stderr.write(f"doxygen error code: {-retcode}\n")
    except OSError as e:
        sys.stderr.write(f"doxygen execution failed: {e}\n")


def prepare(app):
    with open(DIR.parent / "README.rst") as f:
        contents = f.read()

    if app.builder.name == "latex":
        # Remove badges and stuff from start
        contents = contents[contents.find(r".. start") :]

        # Filter out section titles for index.rst for LaTeX
        contents = re.sub(r"^(.*)\n[-~]{3,}$", r"**\1**", contents, flags=re.MULTILINE)

    with open(DIR / "readme.rst", "w") as f:
        f.write(contents)


def clean_up(app, exception):  # noqa: ARG001
    (DIR / "readme.rst").unlink()


def setup(app):
    # Add hook for building doxygen xml when needed
    app.connect("builder-inited", generate_doxygen_xml)

    # Copy the readme in
    app.connect("builder-inited", prepare)

    # Clean up the generated readme
    app.connect("build-finished", clean_up)
