# Supplementary material for: Statistical segmentation model for accurate electrode positioning in Parkinson’s deep brain stimulation based on clinical low-resolution image data and electrophysiology
Source: PLoS One. 2024 Mar 14;19(3):e0298320. doi: 10.1371/journal.pone.0298320 (PMC10939223; doi:10.1371/journal.pone.0298320)
Supplement: S1 File — (ZIP) [file pone.0298320.s001.zip › bayessian_segmentation_cpp/external/pybind11-2.11.1/docs/Doxyfile]

PROJECT_NAME           = pybind11
INPUT                  = ../include/pybind11/
RECURSIVE              = YES

GENERATE_HTML          = NO
GENERATE_LATEX         = NO
GENERATE_XML           = YES
XML_OUTPUT             = .build/doxygenxml
XML_PROGRAMLISTING     = YES

MACRO_EXPANSION        = YES
EXPAND_ONLY_PREDEF     = YES
EXPAND_AS_DEFINED      = PYBIND11_RUNTIME_EXCEPTION

ALIASES                = "rst=\verbatim embed:rst"
ALIASES               += "endrst=\endverbatim"

QUIET                  = YES
WARNINGS               = YES
WARN_IF_UNDOCUMENTED   = NO
PREDEFINED             = PYBIND11_NOINLINE
