# Supplementary material for: Statistical segmentation model for accurate electrode positioning in Parkinson’s deep brain stimulation based on clinical low-resolution image data and electrophysiology
Source: PLoS One. 2024 Mar 14;19(3):e0298320. doi: 10.1371/journal.pone.0298320 (PMC10939223; doi:10.1371/journal.pone.0298320)
Supplement: S1 File — (ZIP) [file pone.0298320.s001.zip › bayessian_segmentation_cpp/external/pybind11-2.11.1/docs/index.rst]

.. only:: latex

   Intro
   =====

.. include:: readme.rst

.. only:: not latex

    Contents:

.. toctree::
   :maxdepth: 1

   changelog
   upgrade

.. toctree::
   :caption: The Basics
   :maxdepth: 2

   installing
   basics
   classes
   compiling

.. toctree::
   :caption: Advanced Topics
   :maxdepth: 2

   advanced/functions
   advanced/classes
   advanced/exceptions
   advanced/smart_ptrs
   advanced/cast/index
   advanced/pycpp/index
   advanced/embedding
   advanced/misc

.. toctree::
   :caption: Extra Information
   :maxdepth: 1

   faq
   benchmark
   limitations
   reference
   cmake/index
