# Supplementary material for: Statistical segmentation model for accurate electrode positioning in Parkinson’s deep brain stimulation based on clinical low-resolution image data and electrophysiology
Source: PLoS One. 2024 Mar 14;19(3):e0298320. doi: 10.1371/journal.pone.0298320 (PMC10939223; doi:10.1371/journal.pone.0298320)
Supplement: S1 File — (ZIP) [file pone.0298320.s001.zip › bayessian_segmentation_cpp/external/pybind11-2.11.1/docs/requirements.txt]

breathe==4.34.0
furo==2022.6.21
sphinx==5.0.2
sphinx-copybutton==0.5.0
sphinxcontrib-moderncmakedomain==3.21.4
sphinxcontrib-svg2pdfconverter==1.2.0
