# Supplementary material for: Statistical segmentation model for accurate electrode positioning in Parkinson’s deep brain stimulation based on clinical low-resolution image data and electrophysiology
Source: PLoS One. 2024 Mar 14;19(3):e0298320. doi: 10.1371/journal.pone.0298320 (PMC10939223; doi:10.1371/journal.pone.0298320)
Supplement: S1 File — (ZIP) [file pone.0298320.s001.zip › bayessian_segmentation_cpp/external/pybind11-2.11.1/include/pybind11/complex.h]

/*
    pybind11/complex.h: Complex number support

    Copyright (c) 2016 Wenzel Jakob <wenzel.jakob@epfl.ch>

    All rights reserved. Use of this source code is governed by a
    BSD-style license that can be found in the LICENSE file.
*/

#pragma once

#include "pybind11.h"

#include <complex>

/// glibc defines I as a macro which breaks things, e.g., boost template names
#ifdef I
#    undef I
#endif

PYBIND11_NAMESPACE_BEGIN(PYBIND11_NAMESPACE)

template <typename T>
struct format_descriptor<std::complex<T>, detail::enable_if_t<std::is_floating_point<T>::value>> {
    static constexpr const char c = format_descriptor<T>::c;
    static constexpr const char value[3] = {'Z', c, '\0'};
    static std::string format() { return std::string(value); }
};

#ifndef PYBIND11_CPP17

template <typename T>
constexpr const char
    format_descriptor<std::complex<T>,
                      detail::enable_if_t<std::is_floating_point<T>::value>>::value[3];

#endif

PYBIND11_NAMESPACE_BEGIN(detail)

template <typename T>
struct is_fmt_numeric<std::complex<T>, detail::enable_if_t<std::is_floating_point<T>::value>> {
    static constexpr bool value = true;
    static constexpr int index = is_fmt_numeric<T>::index + 3;
};

template <typename T>
class type_caster<std::complex<T>> {
public:
    bool load(handle src, bool convert) {
        if (!src) {
            return false;
        }
        if (!convert && !PyComplex_Check(src.ptr())) {
            return false;
        }
        Py_complex result = PyComplex_AsCComplex(src.ptr());
        if (result.real == -1.0 && PyErr_Occurred()) {
            PyErr_Clear();
            return false;
        }
        value = std::complex<T>((T) result.real, (T) result.imag);
        return true;
    }

    static handle
    cast(const std::complex<T> &src, return_value_policy /* policy */, handle /* parent */) {
        return PyComplex_FromDoubles((double) src.real(), (double) src.imag());
    }

    PYBIND11_TYPE_CASTER(std::complex<T>, const_name("complex"));
};
PYBIND11_NAMESPACE_END(detail)
PYBIND11_NAMESPACE_END(PYBIND11_NAMESPACE)
