# Supplementary material for: Statistical segmentation model for accurate electrode positioning in Parkinson’s deep brain stimulation based on clinical low-resolution image data and electrophysiology
Source: PLoS One. 2024 Mar 14;19(3):e0298320. doi: 10.1371/journal.pone.0298320 (PMC10939223; doi:10.1371/journal.pone.0298320)
Supplement: S1 File — (ZIP) [file pone.0298320.s001.zip › bayessian_segmentation_cpp/external/pybind11-2.11.1/include/pybind11/eigen/common.h]

// Copyright (c) 2023 The pybind Community.

#pragma once

// Common message for `static_assert()`s, which are useful to easily
// preempt much less obvious errors.
#define PYBIND11_EIGEN_MESSAGE_POINTER_TYPES_ARE_NOT_SUPPORTED                                    \
    "Pointer types (in particular `PyObject *`) are not supported as scalar types for Eigen "     \
    "types."
