# Supplementary material for: Statistical segmentation model for accurate electrode positioning in Parkinson’s deep brain stimulation based on clinical low-resolution image data and electrophysiology
Source: PLoS One. 2024 Mar 14;19(3):e0298320. doi: 10.1371/journal.pone.0298320 (PMC10939223; doi:10.1371/journal.pone.0298320)
Supplement: S1 File — (ZIP) [file pone.0298320.s001.zip › bayessian_segmentation_cpp/external/pybind11-2.11.1/include/pybind11/options.h]

/*
    pybind11/options.h: global settings that are configurable at runtime.

    Copyright (c) 2016 Wenzel Jakob <wenzel.jakob@epfl.ch>

    All rights reserved. Use of this source code is governed by a
    BSD-style license that can be found in the LICENSE file.
*/

#pragma once

#include "detail/common.h"

PYBIND11_NAMESPACE_BEGIN(PYBIND11_NAMESPACE)

class options {
public:
    // Default RAII constructor, which leaves settings as they currently are.
    options() : previous_state(global_state()) {}

    // Class is non-copyable.
    options(const options &) = delete;
    options &operator=(const options &) = delete;

    // Destructor, which restores settings that were in effect before.
    ~options() { global_state() = previous_state; }

    // Setter methods (affect the global state):

    options &disable_user_defined_docstrings() & {
        global_state().show_user_defined_docstrings = false;
        return *this;
    }

    options &enable_user_defined_docstrings() & {
        global_state().show_user_defined_docstrings = true;
        return *this;
    }

    options &disable_function_signatures() & {
        global_state().show_function_signatures = false;
        return *this;
    }

    options &enable_function_signatures() & {
        global_state().show_function_signatures = true;
        return *this;
    }

    options &disable_enum_members_docstring() & {
        global_state().show_enum_members_docstring = false;
        return *this;
    }

    options &enable_enum_members_docstring() & {
        global_state().show_enum_members_docstring = true;
        return *this;
    }

    // Getter methods (return the global state):

    static bool show_user_defined_docstrings() {
        return global_state().show_user_defined_docstrings;
    }

    static bool show_function_signatures() { return global_state().show_function_signatures; }

    static bool show_enum_members_docstring() {
        return global_state().show_enum_members_docstring;
    }

    // This type is not meant to be allocated on the heap.
    void *operator new(size_t) = delete;

private:
    struct state {
        bool show_user_defined_docstrings = true; //< Include user-supplied texts in docstrings.
        bool show_function_signatures = true;     //< Include auto-generated function signatures
                                                  //  in docstrings.
        bool show_enum_members_docstring = true;  //< Include auto-generated member list in enum
                                                  //  docstrings.
    };

    static state &global_state() {
        static state instance;
        return instance;
    }

    state previous_state;
};

PYBIND11_NAMESPACE_END(PYBIND11_NAMESPACE)
