# Supplementary material for: Statistical segmentation model for accurate electrode positioning in Parkinson’s deep brain stimulation based on clinical low-resolution image data and electrophysiology
Source: PLoS One. 2024 Mar 14;19(3):e0298320. doi: 10.1371/journal.pone.0298320 (PMC10939223; doi:10.1371/journal.pone.0298320)
Supplement: S1 File — (ZIP) [file pone.0298320.s001.zip › bayessian_segmentation_cpp/external/pybind11-2.11.1/MANIFEST.in]

prune tests
recursive-include pybind11/include/pybind11 *.h
recursive-include pybind11 *.py
recursive-include pybind11 py.typed
include pybind11/share/cmake/pybind11/*.cmake
include LICENSE README.rst SECURITY.md pyproject.toml setup.py setup.cfg
