# Supplementary material for: Statistical segmentation model for accurate electrode positioning in Parkinson’s deep brain stimulation based on clinical low-resolution image data and electrophysiology
Source: PLoS One. 2024 Mar 14;19(3):e0298320. doi: 10.1371/journal.pone.0298320 (PMC10939223; doi:10.1371/journal.pone.0298320)
Supplement: S1 File — (ZIP) [file pone.0298320.s001.zip › bayessian_segmentation_cpp/external/pybind11-2.11.1/pybind11/commands.py]

import os

DIR = os.path.abspath(os.path.dirname(__file__))


def get_include(user: bool = False) -> str:  # noqa: ARG001
    """
    Return the path to the pybind11 include directory. The historical "user"
    argument is unused, and may be removed.
    """
    installed_path = os.path.join(DIR, "include")
    source_path = os.path.join(os.path.dirname(DIR), "include")
    return installed_path if os.path.exists(installed_path) else source_path


def get_cmake_dir() -> str:
    """
    Return the path to the pybind11 CMake module directory.
    """
    cmake_installed_path = os.path.join(DIR, "share", "cmake", "pybind11")
    if os.path.exists(cmake_installed_path):
        return cmake_installed_path

    msg = "pybind11 not installed, installation required to access the CMake files"
    raise ImportError(msg)


def get_pkgconfig_dir() -> str:
    """
    Return the path to the pybind11 pkgconfig directory.
    """
    pkgconfig_installed_path = os.path.join(DIR, "share", "pkgconfig")
    if os.path.exists(pkgconfig_installed_path):
        return pkgconfig_installed_path

    msg = "pybind11 not installed, installation required to access the pkgconfig files"
    raise ImportError(msg)
