# Supplementary material for: Statistical segmentation model for accurate electrode positioning in Parkinson’s deep brain stimulation based on clinical low-resolution image data and electrophysiology
Source: PLoS One. 2024 Mar 14;19(3):e0298320. doi: 10.1371/journal.pone.0298320 (PMC10939223; doi:10.1371/journal.pone.0298320)
Supplement: S1 File — (ZIP) [file pone.0298320.s001.zip › bayessian_segmentation_cpp/external/pybind11-2.11.1/pybind11/_version.py]

from typing import Union


def _to_int(s: str) -> Union[int, str]:
    try:
        return int(s)
    except ValueError:
        return s


__version__ = "2.11.1"
version_info = tuple(_to_int(s) for s in __version__.split("."))
