# Supplementary material for: Statistical segmentation model for accurate electrode positioning in Parkinson’s deep brain stimulation based on clinical low-resolution image data and electrophysiology
Source: PLoS One. 2024 Mar 14;19(3):e0298320. doi: 10.1371/journal.pone.0298320 (PMC10939223; doi:10.1371/journal.pone.0298320)
Supplement: S1 File — (ZIP) [file pone.0298320.s001.zip › bayessian_segmentation_cpp/external/pybind11-2.11.1/pybind11/__main__.py]

# pylint: disable=missing-function-docstring

import argparse
import sys
import sysconfig

from ._version import __version__
from .commands import get_cmake_dir, get_include, get_pkgconfig_dir


def print_includes() -> None:
    dirs = [
        sysconfig.get_path("include"),
        sysconfig.get_path("platinclude"),
        get_include(),
    ]

    # Make unique but preserve order
    unique_dirs = []
    for d in dirs:
        if d and d not in unique_dirs:
            unique_dirs.append(d)

    print(" ".join("-I" + d for d in unique_dirs))


def main() -> None:
    parser = argparse.ArgumentParser()
    parser.add_argument(
        "--version",
        action="version",
        version=__version__,
        help="Print the version and exit.",
    )
    parser.add_argument(
        "--includes",
        action="store_true",
        help="Include flags for both pybind11 and Python headers.",
    )
    parser.add_argument(
        "--cmakedir",
        action="store_true",
        help="Print the CMake module directory, ideal for setting -Dpybind11_ROOT in CMake.",
    )
    parser.add_argument(
        "--pkgconfigdir",
        action="store_true",
        help="Print the pkgconfig directory, ideal for setting $PKG_CONFIG_PATH.",
    )
    args = parser.parse_args()
    if not sys.argv[1:]:
        parser.print_help()
    if args.includes:
        print_includes()
    if args.cmakedir:
        print(get_cmake_dir())
    if args.pkgconfigdir:
        print(get_pkgconfig_dir())


if __name__ == "__main__":
    main()
