# Supplementary material for: Statistical segmentation model for accurate electrode positioning in Parkinson’s deep brain stimulation based on clinical low-resolution image data and electrophysiology
Source: PLoS One. 2024 Mar 14;19(3):e0298320. doi: 10.1371/journal.pone.0298320 (PMC10939223; doi:10.1371/journal.pone.0298320)
Supplement: S1 File — (ZIP) [file pone.0298320.s001.zip › bayessian_segmentation_cpp/external/pybind11-2.11.1/pyproject.toml]

[build-system]
requires = ["setuptools>=42", "cmake>=3.18", "ninja"]
build-backend = "setuptools.build_meta"


[tool.check-manifest]
ignore = [
    "tests/**",
    "docs/**",
    "tools/**",
    "include/**",
    ".*",
    "pybind11/include/**",
    "pybind11/share/**",
    "CMakeLists.txt",
    "noxfile.py",
]


[tool.mypy]
files = ["pybind11"]
python_version = "3.6"
strict = true
show_error_codes = true
enable_error_code = ["ignore-without-code", "redundant-expr", "truthy-bool"]
warn_unreachable = true

[[tool.mypy.overrides]]
module = ["ghapi.*"]
ignore_missing_imports = true


[tool.pytest.ini_options]
minversion = "6.0"
addopts = ["-ra", "--showlocals", "--strict-markers", "--strict-config"]
xfail_strict = true
filterwarnings = ["error"]
log_cli_level = "info"
testpaths = [
    "tests",
]
timeout=300


[tool.pylint]
master.py-version = "3.6"
reports.output-format = "colorized"
messages_control.disable = [
  "design",
  "fixme",
  "imports",
  "line-too-long",
  "imports",
  "invalid-name",
  "protected-access",
  "missing-module-docstring",
  "unused-argument",  # covered by Ruff ARG
]


[tool.ruff]
select = [
  "E", "F", "W", # flake8
  "B",           # flake8-bugbear
  "I",           # isort
  "N",           # pep8-naming
  "ARG",         # flake8-unused-arguments
  "C4",          # flake8-comprehensions
  "EM",          # flake8-errmsg
  "ICN",         # flake8-import-conventions
  "ISC",         # flake8-implicit-str-concat
  "PGH",         # pygrep-hooks
  "PIE",         # flake8-pie
  "PL",          # pylint
  "PT",          # flake8-pytest-style
  "RET",         # flake8-return
  "RUF100",      # Ruff-specific
  "SIM",         # flake8-simplify
  "UP",          # pyupgrade
  "YTT",         # flake8-2020
]
ignore = [
  "PLR",    # Design related pylint
  "E501",   # Line too long (Black is enough)
  "PT011",  # Too broad with raises in pytest
  "PT004",  # Fixture that doesn't return needs underscore (no, it is fine)
  "SIM118", # iter(x) is not always the same as iter(x.keys())
]
target-version = "py37"
src = ["src"]
unfixable = ["T20"]
exclude = []
line-length = 120
isort.known-first-party = ["env", "pybind11_cross_module_tests", "pybind11_tests"]

[tool.ruff.per-file-ignores]
"tests/**" = ["EM", "N"]
"tests/test_call_policies.py" = ["PLC1901"]
