# Supplementary material for: Statistical segmentation model for accurate electrode positioning in Parkinson’s deep brain stimulation based on clinical low-resolution image data and electrophysiology
Source: PLoS One. 2024 Mar 14;19(3):e0298320. doi: 10.1371/journal.pone.0298320 (PMC10939223; doi:10.1371/journal.pone.0298320)
Supplement: S1 File — (ZIP) [file pone.0298320.s001.zip › bayessian_segmentation_cpp/external/pybind11-2.11.1/SECURITY.md]

# Security Policy

## Supported Versions

Security updates are applied only to the latest release.

## Reporting a Vulnerability

If you have discovered a security vulnerability in this project, please report it privately. **Do not disclose it as a public issue.** This gives us time to work with you to fix the issue before public exposure, reducing the chance that the exploit will be used before a patch is released.

Please disclose it at [security advisory](https://github.com/pybind/pybind11/security/advisories/new).

This project is maintained by a team of volunteers on a reasonable-effort basis. As such, please give us at least 90 days to work on a fix before public exposure.
