# Supplementary material for: Statistical segmentation model for accurate electrode positioning in Parkinson’s deep brain stimulation based on clinical low-resolution image data and electrophysiology
Source: PLoS One. 2024 Mar 14;19(3):e0298320. doi: 10.1371/journal.pone.0298320 (PMC10939223; doi:10.1371/journal.pone.0298320)
Supplement: S1 File — (ZIP) [file pone.0298320.s001.zip › bayessian_segmentation_cpp/external/pybind11-2.11.1/tests/env.py]

import platform
import sys

import pytest

LINUX = sys.platform.startswith("linux")
MACOS = sys.platform.startswith("darwin")
WIN = sys.platform.startswith("win32") or sys.platform.startswith("cygwin")

CPYTHON = platform.python_implementation() == "CPython"
PYPY = platform.python_implementation() == "PyPy"


def deprecated_call():
    """
    pytest.deprecated_call() seems broken in pytest<3.9.x; concretely, it
    doesn't work on CPython 3.8.0 with pytest==3.3.2 on Ubuntu 18.04 (#2922).

    This is a narrowed reimplementation of the following PR :(
    https://github.com/pytest-dev/pytest/pull/4104
    """
    # TODO: Remove this when testing requires pytest>=3.9.
    pieces = pytest.__version__.split(".")
    pytest_major_minor = (int(pieces[0]), int(pieces[1]))
    if pytest_major_minor < (3, 9):
        return pytest.warns((DeprecationWarning, PendingDeprecationWarning))
    return pytest.deprecated_call()
