# Supplementary material for: Statistical segmentation model for accurate electrode positioning in Parkinson’s deep brain stimulation based on clinical low-resolution image data and electrophysiology
Source: PLoS One. 2024 Mar 14;19(3):e0298320. doi: 10.1371/journal.pone.0298320 (PMC10939223; doi:10.1371/journal.pone.0298320)
Supplement: S1 File — (ZIP) [file pone.0298320.s001.zip › bayessian_segmentation_cpp/external/pybind11-2.11.1/tests/requirements.txt]

build==0.8.0
numpy==1.21.5; platform_python_implementation=="PyPy" and sys_platform=="linux" and python_version=="3.7"
numpy==1.19.3; platform_python_implementation!="PyPy" and python_version=="3.6"
numpy==1.21.5; platform_python_implementation!="PyPy" and python_version>="3.7" and python_version<"3.10"
numpy==1.22.2; platform_python_implementation!="PyPy" and python_version>="3.10" and python_version<"3.11"
pytest==7.0.0
pytest-timeout
scipy==1.5.4; platform_python_implementation!="PyPy" and python_version<"3.10"
scipy==1.10.0; platform_python_implementation!="PyPy" and python_version=="3.10"
