# Supplementary material for: Statistical segmentation model for accurate electrode positioning in Parkinson’s deep brain stimulation based on clinical low-resolution image data and electrophysiology
Source: PLoS One. 2024 Mar 14;19(3):e0298320. doi: 10.1371/journal.pone.0298320 (PMC10939223; doi:10.1371/journal.pone.0298320)
Supplement: S1 File — (ZIP) [file pone.0298320.s001.zip › bayessian_segmentation_cpp/external/pybind11-2.11.1/tests/test_async.py]

import pytest

asyncio = pytest.importorskip("asyncio")
m = pytest.importorskip("pybind11_tests.async_module")


@pytest.fixture()
def event_loop():
    loop = asyncio.new_event_loop()
    yield loop
    loop.close()


async def get_await_result(x):
    return await x


def test_await(event_loop):
    assert event_loop.run_until_complete(get_await_result(m.SupportsAsync())) == 5


def test_await_missing(event_loop):
    with pytest.raises(TypeError):
        event_loop.run_until_complete(get_await_result(m.DoesNotSupportAsync()))
