# Supplementary material for: Statistical segmentation model for accurate electrode positioning in Parkinson’s deep brain stimulation based on clinical low-resolution image data and electrophysiology
Source: PLoS One. 2024 Mar 14;19(3):e0298320. doi: 10.1371/journal.pone.0298320 (PMC10939223; doi:10.1371/journal.pone.0298320)
Supplement: S1 File — (ZIP) [file pone.0298320.s001.zip › bayessian_segmentation_cpp/external/pybind11-2.11.1/tests/test_chrono.py]

import datetime

import pytest

import env  # noqa: F401
from pybind11_tests import chrono as m


def test_chrono_system_clock():
    # Get the time from both c++ and datetime
    date0 = datetime.datetime.today()
    date1 = m.test_chrono1()
    date2 = datetime.datetime.today()

    # The returned value should be a datetime
    assert isinstance(date1, datetime.datetime)

    # The numbers should vary by a very small amount (time it took to execute)
    diff_python = abs(date2 - date0)
    diff = abs(date1 - date2)

    # There should never be a days difference
    assert diff.days == 0

    # Since datetime.datetime.today() calls time.time(), and on some platforms
    # that has 1 second accuracy, we compare this way
    assert diff.seconds <= diff_python.seconds


def test_chrono_system_clock_roundtrip():
    date1 = datetime.datetime.today()

    # Roundtrip the time
    date2 = m.test_chrono2(date1)

    # The returned value should be a datetime
    assert isinstance(date2, datetime.datetime)

    # They should be identical (no information lost on roundtrip)
    diff = abs(date1 - date2)
    assert diff == datetime.timedelta(0)


def test_chrono_system_clock_roundtrip_date():
    date1 = datetime.date.today()

    # Roundtrip the time
    datetime2 = m.test_chrono2(date1)
    date2 = datetime2.date()
    time2 = datetime2.time()

    # The returned value should be a datetime
    assert isinstance(datetime2, datetime.datetime)
    assert isinstance(date2, datetime.date)
    assert isinstance(time2, datetime.time)

    # They should be identical (no information lost on roundtrip)
    diff = abs(date1 - date2)
    assert diff.days == 0
    assert diff.seconds == 0
    assert diff.microseconds == 0

    # Year, Month & Day should be the same after the round trip
    assert date1 == date2

    # There should be no time information
    assert time2.hour == 0
    assert time2.minute == 0
    assert time2.second == 0
    assert time2.microsecond == 0


SKIP_TZ_ENV_ON_WIN = pytest.mark.skipif(
    "env.WIN", reason="TZ environment variable only supported on POSIX"
)


@pytest.mark.parametrize(
    "time1",
    [
        datetime.datetime.today().time(),
        datetime.time(0, 0, 0),
        datetime.time(0, 0, 0, 1),
        datetime.time(0, 28, 45, 109827),
        datetime.time(0, 59, 59, 999999),
        datetime.time(1, 0, 0),
        datetime.time(5, 59, 59, 0),
        datetime.time(5, 59, 59, 1),
    ],
)
@pytest.mark.parametrize(
    "tz",
    [
        None,
        pytest.param("Europe/Brussels", marks=SKIP_TZ_ENV_ON_WIN),
        pytest.param("Asia/Pyongyang", marks=SKIP_TZ_ENV_ON_WIN),
        pytest.param("America/New_York", marks=SKIP_TZ_ENV_ON_WIN),
    ],
)
def test_chrono_system_clock_roundtrip_time(time1, tz, monkeypatch):
    if tz is not None:
        monkeypatch.setenv("TZ", f"/usr/share/zoneinfo/{tz}")

    # Roundtrip the time
    datetime2 = m.test_chrono2(time1)
    date2 = datetime2.date()
    time2 = datetime2.time()

    # The returned value should be a datetime
    assert isinstance(datetime2, datetime.datetime)
    assert isinstance(date2, datetime.date)
    assert isinstance(time2, datetime.time)

    # Hour, Minute, Second & Microsecond should be the same after the round trip
    assert time1 == time2

    # There should be no date information (i.e. date = python base date)
    assert date2.year == 1970
    assert date2.month == 1
    assert date2.day == 1


def test_chrono_duration_roundtrip():
    # Get the difference between two times (a timedelta)
    date1 = datetime.datetime.today()
    date2 = datetime.datetime.today()
    diff = date2 - date1

    # Make sure this is a timedelta
    assert isinstance(diff, datetime.timedelta)

    cpp_diff = m.test_chrono3(diff)

    assert cpp_diff == diff

    # Negative timedelta roundtrip
    diff = datetime.timedelta(microseconds=-1)
    cpp_diff = m.test_chrono3(diff)

    assert cpp_diff == diff


def test_chrono_duration_subtraction_equivalence():
    date1 = datetime.datetime.today()
    date2 = datetime.datetime.today()

    diff = date2 - date1
    cpp_diff = m.test_chrono4(date2, date1)

    assert cpp_diff == diff


def test_chrono_duration_subtraction_equivalence_date():
    date1 = datetime.date.today()
    date2 = datetime.date.today()

    diff = date2 - date1
    cpp_diff = m.test_chrono4(date2, date1)

    assert cpp_diff == diff


def test_chrono_steady_clock():
    time1 = m.test_chrono5()
    assert isinstance(time1, datetime.timedelta)


def test_chrono_steady_clock_roundtrip():
    time1 = datetime.timedelta(days=10, seconds=10, microseconds=100)
    time2 = m.test_chrono6(time1)

    assert isinstance(time2, datetime.timedelta)

    # They should be identical (no information lost on roundtrip)
    assert time1 == time2


def test_floating_point_duration():
    # Test using a floating point number in seconds
    time = m.test_chrono7(35.525123)

    assert isinstance(time, datetime.timedelta)

    assert time.seconds == 35
    assert 525122 <= time.microseconds <= 525123

    diff = m.test_chrono_float_diff(43.789012, 1.123456)
    assert diff.seconds == 42
    assert 665556 <= diff.microseconds <= 665557


def test_nano_timepoint():
    time = datetime.datetime.now()
    time1 = m.test_nano_timepoint(time, datetime.timedelta(seconds=60))
    assert time1 == time + datetime.timedelta(seconds=60)


def test_chrono_different_resolutions():
    resolutions = m.different_resolutions()
    time = datetime.datetime.now()
    resolutions.timestamp_h = time
    resolutions.timestamp_m = time
    resolutions.timestamp_s = time
    resolutions.timestamp_ms = time
    resolutions.timestamp_us = time
