# Supplementary material for: Statistical segmentation model for accurate electrode positioning in Parkinson’s deep brain stimulation based on clinical low-resolution image data and electrophysiology
Source: PLoS One. 2024 Mar 14;19(3):e0298320. doi: 10.1371/journal.pone.0298320 (PMC10939223; doi:10.1371/journal.pone.0298320)
Supplement: S1 File — (ZIP) [file pone.0298320.s001.zip › bayessian_segmentation_cpp/external/pybind11-2.11.1/tests/test_cmake_build/installed_embed/CMakeLists.txt]

cmake_minimum_required(VERSION 3.5)

# The `cmake_minimum_required(VERSION 3.5...3.26)` syntax does not work with
# some versions of VS that have a patched CMake 3.11. This forces us to emulate
# the behavior using the following workaround:
if(${CMAKE_VERSION} VERSION_LESS 3.26)
  cmake_policy(VERSION ${CMAKE_MAJOR_VERSION}.${CMAKE_MINOR_VERSION})
else()
  cmake_policy(VERSION 3.26)
endif()

project(test_installed_embed CXX)

find_package(pybind11 CONFIG REQUIRED)
message(STATUS "Found pybind11 v${pybind11_VERSION}: ${pybind11_INCLUDE_DIRS}")

add_executable(test_installed_embed ../embed.cpp)
target_link_libraries(test_installed_embed PRIVATE pybind11::embed)
set_target_properties(test_installed_embed PROPERTIES OUTPUT_NAME test_cmake_build)

# Do not treat includes from IMPORTED target as SYSTEM (Python headers in pybind11::embed).
# This may be needed to resolve header conflicts, e.g. between Python release and debug headers.
set_target_properties(test_installed_embed PROPERTIES NO_SYSTEM_FROM_IMPORTED ON)

add_custom_target(
  check_installed_embed
  $<TARGET_FILE:test_installed_embed> ${PROJECT_SOURCE_DIR}/../test.py
  DEPENDS test_installed_embed)
