# Supplementary material for: Statistical segmentation model for accurate electrode positioning in Parkinson’s deep brain stimulation based on clinical low-resolution image data and electrophysiology
Source: PLoS One. 2024 Mar 14;19(3):e0298320. doi: 10.1371/journal.pone.0298320 (PMC10939223; doi:10.1371/journal.pone.0298320)
Supplement: S1 File — (ZIP) [file pone.0298320.s001.zip › bayessian_segmentation_cpp/external/pybind11-2.11.1/tests/test_cmake_build/installed_function/CMakeLists.txt]

cmake_minimum_required(VERSION 3.5)
project(test_installed_module CXX)

# The `cmake_minimum_required(VERSION 3.5...3.26)` syntax does not work with
# some versions of VS that have a patched CMake 3.11. This forces us to emulate
# the behavior using the following workaround:
if(${CMAKE_VERSION} VERSION_LESS 3.26)
  cmake_policy(VERSION ${CMAKE_MAJOR_VERSION}.${CMAKE_MINOR_VERSION})
else()
  cmake_policy(VERSION 3.26)
endif()

project(test_installed_function CXX)

find_package(pybind11 CONFIG REQUIRED)
message(
  STATUS "Found pybind11 v${pybind11_VERSION} ${pybind11_VERSION_TYPE}: ${pybind11_INCLUDE_DIRS}")

pybind11_add_module(test_installed_function SHARED NO_EXTRAS ../main.cpp)
set_target_properties(test_installed_function PROPERTIES OUTPUT_NAME test_cmake_build)

if(DEFINED Python_EXECUTABLE)
  set(_Python_EXECUTABLE "${Python_EXECUTABLE}")
elseif(DEFINED PYTHON_EXECUTABLE)
  set(_Python_EXECUTABLE "${PYTHON_EXECUTABLE}")
else()
  message(FATAL_ERROR "No Python executable defined (should not be possible at this stage)")
endif()

add_custom_target(
  check_installed_function
  ${CMAKE_COMMAND}
  -E
  env
  PYTHONPATH=$<TARGET_FILE_DIR:test_installed_function>
  ${_Python_EXECUTABLE}
  ${PROJECT_SOURCE_DIR}/../test.py
  ${PROJECT_NAME}
  DEPENDS test_installed_function)
