# Supplementary material for: Statistical segmentation model for accurate electrode positioning in Parkinson’s deep brain stimulation based on clinical low-resolution image data and electrophysiology
Source: PLoS One. 2024 Mar 14;19(3):e0298320. doi: 10.1371/journal.pone.0298320 (PMC10939223; doi:10.1371/journal.pone.0298320)
Supplement: S1 File — (ZIP) [file pone.0298320.s001.zip › bayessian_segmentation_cpp/external/pybind11-2.11.1/tests/test_cmake_build/main.cpp]

#include <pybind11/pybind11.h>
namespace py = pybind11;

PYBIND11_MODULE(test_cmake_build, m) {
    m.def("add", [](int i, int j) { return i + j; });
}
