# Supplementary material for: Statistical segmentation model for accurate electrode positioning in Parkinson’s deep brain stimulation based on clinical low-resolution image data and electrophysiology
Source: PLoS One. 2024 Mar 14;19(3):e0298320. doi: 10.1371/journal.pone.0298320 (PMC10939223; doi:10.1371/journal.pone.0298320)
Supplement: S1 File — (ZIP) [file pone.0298320.s001.zip › bayessian_segmentation_cpp/external/pybind11-2.11.1/tests/test_cmake_build/subdirectory_embed/CMakeLists.txt]

cmake_minimum_required(VERSION 3.5)

# The `cmake_minimum_required(VERSION 3.5...3.26)` syntax does not work with
# some versions of VS that have a patched CMake 3.11. This forces us to emulate
# the behavior using the following workaround:
if(${CMAKE_VERSION} VERSION_LESS 3.26)
  cmake_policy(VERSION ${CMAKE_MAJOR_VERSION}.${CMAKE_MINOR_VERSION})
else()
  cmake_policy(VERSION 3.26)
endif()

project(test_subdirectory_embed CXX)

set(PYBIND11_INSTALL
    ON
    CACHE BOOL "")
set(PYBIND11_EXPORT_NAME test_export)

add_subdirectory("${pybind11_SOURCE_DIR}" pybind11)

# Test basic target functionality
add_executable(test_subdirectory_embed ../embed.cpp)
target_link_libraries(test_subdirectory_embed PRIVATE pybind11::embed)
set_target_properties(test_subdirectory_embed PROPERTIES OUTPUT_NAME test_cmake_build)

add_custom_target(
  check_subdirectory_embed
  $<TARGET_FILE:test_subdirectory_embed> "${PROJECT_SOURCE_DIR}/../test.py"
  DEPENDS test_subdirectory_embed)

# Test custom export group -- PYBIND11_EXPORT_NAME
add_library(test_embed_lib ../embed.cpp)
target_link_libraries(test_embed_lib PRIVATE pybind11::embed)

install(
  TARGETS test_embed_lib
  EXPORT test_export
  ARCHIVE DESTINATION bin
  LIBRARY DESTINATION lib
  RUNTIME DESTINATION lib)
install(EXPORT test_export DESTINATION lib/cmake/test_export/test_export-Targets.cmake)
