# Supplementary material for: Statistical segmentation model for accurate electrode positioning in Parkinson’s deep brain stimulation based on clinical low-resolution image data and electrophysiology
Source: PLoS One. 2024 Mar 14;19(3):e0298320. doi: 10.1371/journal.pone.0298320 (PMC10939223; doi:10.1371/journal.pone.0298320)
Supplement: S1 File — (ZIP) [file pone.0298320.s001.zip › bayessian_segmentation_cpp/external/pybind11-2.11.1/tests/test_cmake_build/test.py]

import sys

import test_cmake_build

assert isinstance(__file__, str)  # Test this is properly set

assert test_cmake_build.add(1, 2) == 3
print(f"{sys.argv[1]} imports, runs, and adds: 1 + 2 = 3")
