# Supplementary material for: Statistical segmentation model for accurate electrode positioning in Parkinson’s deep brain stimulation based on clinical low-resolution image data and electrophysiology
Source: PLoS One. 2024 Mar 14;19(3):e0298320. doi: 10.1371/journal.pone.0298320 (PMC10939223; doi:10.1371/journal.pone.0298320)
Supplement: S1 File — (ZIP) [file pone.0298320.s001.zip › bayessian_segmentation_cpp/external/pybind11-2.11.1/tests/test_const_name.py]

import pytest

from pybind11_tests import const_name as m


@pytest.mark.parametrize("func", [m.const_name_tests, m.underscore_tests])
@pytest.mark.parametrize(
    ("selector", "expected"),
    enumerate(
        (
            "",
            "A",
            "Bd",
            "Cef",
            "%",
            "%",
            "T1",
            "U2",
            "D1",
            "E2",
            "KeepAtEnd",
        )
    ),
)
def test_const_name(func, selector, expected):
    if isinstance(func, str):
        pytest.skip(func)
    text = func(selector)
    assert text == expected
