# Supplementary material for: Statistical segmentation model for accurate electrode positioning in Parkinson’s deep brain stimulation based on clinical low-resolution image data and electrophysiology
Source: PLoS One. 2024 Mar 14;19(3):e0298320. doi: 10.1371/journal.pone.0298320 (PMC10939223; doi:10.1371/journal.pone.0298320)
Supplement: S1 File — (ZIP) [file pone.0298320.s001.zip › bayessian_segmentation_cpp/external/pybind11-2.11.1/tests/test_copy_move.py]

import pytest

from pybind11_tests import copy_move_policies as m


def test_lacking_copy_ctor():
    with pytest.raises(RuntimeError) as excinfo:
        m.lacking_copy_ctor.get_one()
    assert "is non-copyable!" in str(excinfo.value)


def test_lacking_move_ctor():
    with pytest.raises(RuntimeError) as excinfo:
        m.lacking_move_ctor.get_one()
    assert "is neither movable nor copyable!" in str(excinfo.value)


def test_move_and_copy_casts():
    """Cast some values in C++ via custom type casters and count the number of moves/copies."""

    cstats = m.move_and_copy_cstats()
    c_m, c_mc, c_c = (
        cstats["MoveOnlyInt"],
        cstats["MoveOrCopyInt"],
        cstats["CopyOnlyInt"],
    )

    # The type move constructions/assignments below each get incremented: the move assignment comes
    # from the type_caster load; the move construction happens when extracting that via a cast or
    # loading into an argument.
    assert m.move_and_copy_casts(3) == 18
    assert c_m.copy_assignments + c_m.copy_constructions == 0
    assert c_m.move_assignments == 2
    assert c_m.move_constructions >= 2
    assert c_mc.alive() == 0
    assert c_mc.copy_assignments + c_mc.copy_constructions == 0
    assert c_mc.move_assignments == 2
    assert c_mc.move_constructions >= 2
    assert c_c.alive() == 0
    assert c_c.copy_assignments == 2
    assert c_c.copy_constructions >= 2
    assert c_m.alive() + c_mc.alive() + c_c.alive() == 0


def test_move_and_copy_loads():
    """Call some functions that load arguments via custom type casters and count the number of
    moves/copies."""

    cstats = m.move_and_copy_cstats()
    c_m, c_mc, c_c = (
        cstats["MoveOnlyInt"],
        cstats["MoveOrCopyInt"],
        cstats["CopyOnlyInt"],
    )

    assert m.move_only(10) == 10  # 1 move, c_m
    assert m.move_or_copy(11) == 11  # 1 move, c_mc
    assert m.copy_only(12) == 12  # 1 copy, c_c
    assert m.move_pair((13, 14)) == 27  # 1 c_m move, 1 c_mc move
    assert m.move_tuple((15, 16, 17)) == 48  # 2 c_m moves, 1 c_mc move
    assert m.copy_tuple((18, 19)) == 37  # 2 c_c copies
    # Direct constructions: 2 c_m moves, 2 c_mc moves, 1 c_c copy
    # Extra moves/copies when moving pairs/tuples: 3 c_m, 3 c_mc, 2 c_c
    assert m.move_copy_nested((1, ((2, 3, (4,)), 5))) == 15

    assert c_m.copy_assignments + c_m.copy_constructions == 0
    assert c_m.move_assignments == 6
    assert c_m.move_constructions == 9
    assert c_mc.copy_assignments + c_mc.copy_constructions == 0
    assert c_mc.move_assignments == 5
    assert c_mc.move_constructions == 8
    assert c_c.copy_assignments == 4
    assert c_c.copy_constructions == 6
    assert c_m.alive() + c_mc.alive() + c_c.alive() == 0


@pytest.mark.skipif(not m.has_optional, reason="no <optional>")
def test_move_and_copy_load_optional():
    """Tests move/copy loads of std::optional arguments"""

    cstats = m.move_and_copy_cstats()
    c_m, c_mc, c_c = (
        cstats["MoveOnlyInt"],
        cstats["MoveOrCopyInt"],
        cstats["CopyOnlyInt"],
    )

    # The extra move/copy constructions below come from the std::optional move (which has to move
    # its arguments):
    assert m.move_optional(10) == 10  # c_m: 1 move assign, 2 move construct
    assert m.move_or_copy_optional(11) == 11  # c_mc: 1 move assign, 2 move construct
    assert m.copy_optional(12) == 12  # c_c: 1 copy assign, 2 copy construct
    # 1 move assign + move construct moves each of c_m, c_mc, 1 c_c copy
    # +1 move/copy construct each from moving the tuple
    # +1 move/copy construct each from moving the optional (which moves the tuple again)
    assert m.move_optional_tuple((3, 4, 5)) == 12

    assert c_m.copy_assignments + c_m.copy_constructions == 0
    assert c_m.move_assignments == 2
    assert c_m.move_constructions == 5
    assert c_mc.copy_assignments + c_mc.copy_constructions == 0
    assert c_mc.move_assignments == 2
    assert c_mc.move_constructions == 5
    assert c_c.copy_assignments == 2
    assert c_c.copy_constructions == 5
    assert c_m.alive() + c_mc.alive() + c_c.alive() == 0


def test_private_op_new():
    """An object with a private `operator new` cannot be returned by value"""

    with pytest.raises(RuntimeError) as excinfo:
        m.private_op_new_value()
    assert "is neither movable nor copyable" in str(excinfo.value)

    assert m.private_op_new_reference().value == 1


def test_move_fallback():
    """#389: rvp::move should fall-through to copy on non-movable objects"""

    m1 = m.get_moveissue1(1)
    assert m1.value == 1
    m2 = m.get_moveissue2(2)
    assert m2.value == 2


def test_pytype_rvalue_cast():
    """Make sure that cast from pytype rvalue to other pytype works"""

    value = m.get_pytype_rvalue_castissue(1.0)
    assert value == 1
