# Supplementary material for: Statistical segmentation model for accurate electrode positioning in Parkinson’s deep brain stimulation based on clinical low-resolution image data and electrophysiology
Source: PLoS One. 2024 Mar 14;19(3):e0298320. doi: 10.1371/journal.pone.0298320 (PMC10939223; doi:10.1371/journal.pone.0298320)
Supplement: S1 File — (ZIP) [file pone.0298320.s001.zip › bayessian_segmentation_cpp/external/pybind11-2.11.1/tests/test_docstring_options.py]

from pybind11_tests import docstring_options as m


def test_docstring_options():
    # options.disable_function_signatures()
    assert not m.test_function1.__doc__

    assert m.test_function2.__doc__ == "A custom docstring"

    # docstring specified on just the first overload definition:
    assert m.test_overloaded1.__doc__ == "Overload docstring"

    # docstring on both overloads:
    assert m.test_overloaded2.__doc__ == "overload docstring 1\noverload docstring 2"

    # docstring on only second overload:
    assert m.test_overloaded3.__doc__ == "Overload docstr"

    # options.enable_function_signatures()
    assert m.test_function3.__doc__.startswith("test_function3(a: int, b: int) -> None")

    assert m.test_function4.__doc__.startswith("test_function4(a: int, b: int) -> None")
    assert m.test_function4.__doc__.endswith("A custom docstring\n")

    # options.disable_function_signatures()
    # options.disable_user_defined_docstrings()
    assert not m.test_function5.__doc__

    # nested options.enable_user_defined_docstrings()
    assert m.test_function6.__doc__ == "A custom docstring"

    # RAII destructor
    assert m.test_function7.__doc__.startswith("test_function7(a: int, b: int) -> None")
    assert m.test_function7.__doc__.endswith("A custom docstring\n")

    # when all options are disabled, no docstring (instead of an empty one) should be generated
    assert m.test_function8.__doc__ is None

    # Suppression of user-defined docstrings for non-function objects
    assert not m.DocstringTestFoo.__doc__
    assert not m.DocstringTestFoo.value_prop.__doc__

    # Check existig behaviour of enum docstings
    assert (
        m.DocstringTestEnum1.__doc__
        == "Enum docstring\n\nMembers:\n\n  Member1\n\n  Member2"
    )

    # options.enable_enum_members_docstring()
    assert (
        m.DocstringTestEnum2.__doc__
        == "Enum docstring\n\nMembers:\n\n  Member1\n\n  Member2"
    )

    # options.disable_enum_members_docstring()
    assert m.DocstringTestEnum3.__doc__ == "Enum docstring"

    # options.disable_user_defined_docstrings()
    assert m.DocstringTestEnum4.__doc__ == "Members:\n\n  Member1\n\n  Member2"

    # options.disable_user_defined_docstrings()
    # options.disable_enum_members_docstring()
    # When all options are disabled, no docstring (instead of an empty one) should be generated
    assert m.DocstringTestEnum5.__doc__ is None
