# Supplementary material for: Statistical segmentation model for accurate electrode positioning in Parkinson’s deep brain stimulation based on clinical low-resolution image data and electrophysiology
Source: PLoS One. 2024 Mar 14;19(3):e0298320. doi: 10.1371/journal.pone.0298320 (PMC10939223; doi:10.1371/journal.pone.0298320)
Supplement: S1 File — (ZIP) [file pone.0298320.s001.zip › bayessian_segmentation_cpp/external/pybind11-2.11.1/tests/test_eigen_tensor.cpp]

/*
    tests/eigen_tensor.cpp -- automatic conversion of Eigen Tensor

    All rights reserved. Use of this source code is governed by a
    BSD-style license that can be found in the LICENSE file.
*/

#define PYBIND11_TEST_EIGEN_TENSOR_NAMESPACE eigen_tensor

#ifdef EIGEN_AVOID_STL_ARRAY
#    undef EIGEN_AVOID_STL_ARRAY
#endif

#include "test_eigen_tensor.inl"

#include "pybind11_tests.h"

test_initializer egien_tensor("eigen_tensor", eigen_tensor_test::test_module);
