# Supplementary material for: Statistical segmentation model for accurate electrode positioning in Parkinson’s deep brain stimulation based on clinical low-resolution image data and electrophysiology
Source: PLoS One. 2024 Mar 14;19(3):e0298320. doi: 10.1371/journal.pone.0298320 (PMC10939223; doi:10.1371/journal.pone.0298320)
Supplement: S1 File — (ZIP) [file pone.0298320.s001.zip › bayessian_segmentation_cpp/external/pybind11-2.11.1/tests/test_embed/catch.cpp]

// The Catch implementation is compiled here. This is a standalone
// translation unit to avoid recompiling it for every test change.

#include <pybind11/embed.h>

// Silence MSVC C++17 deprecation warning from Catch regarding std::uncaught_exceptions (up to
// catch 2.0.1; this should be fixed in the next catch release after 2.0.1).
PYBIND11_WARNING_DISABLE_MSVC(4996)

// Catch uses _ internally, which breaks gettext style defines
#ifdef _
#    undef _
#endif

#define CATCH_CONFIG_RUNNER
#include <catch.hpp>

namespace py = pybind11;

int main(int argc, char *argv[]) {
    // Setup for TEST_CASE in test_interpreter.cpp, tagging on a large random number:
    std::string updated_pythonpath("pybind11_test_embed_PYTHONPATH_2099743835476552");
    const char *preexisting_pythonpath = getenv("PYTHONPATH");
    if (preexisting_pythonpath != nullptr) {
#if defined(_WIN32)
        updated_pythonpath += ';';
#else
        updated_pythonpath += ':';
#endif
        updated_pythonpath += preexisting_pythonpath;
    }
#if defined(_WIN32)
    _putenv_s("PYTHONPATH", updated_pythonpath.c_str());
#else
    setenv("PYTHONPATH", updated_pythonpath.c_str(), /*replace=*/1);
#endif

    py::scoped_interpreter guard{};

    auto result = Catch::Session().run(argc, argv);

    return result < 0xff ? result : 0xff;
}
