# Supplementary material for: Statistical segmentation model for accurate electrode positioning in Parkinson’s deep brain stimulation based on clinical low-resolution image data and electrophysiology
Source: PLoS One. 2024 Mar 14;19(3):e0298320. doi: 10.1371/journal.pone.0298320 (PMC10939223; doi:10.1371/journal.pone.0298320)
Supplement: S1 File — (ZIP) [file pone.0298320.s001.zip › bayessian_segmentation_cpp/external/pybind11-2.11.1/tests/test_embed/external_module.cpp]

#include <pybind11/pybind11.h>

namespace py = pybind11;

/* Simple test module/test class to check that the referenced internals data of external pybind11
 * modules aren't preserved over a finalize/initialize.
 */

PYBIND11_MODULE(external_module, m) {
    class A {
    public:
        explicit A(int value) : v{value} {};
        int v;
    };

    py::class_<A>(m, "A").def(py::init<int>()).def_readwrite("value", &A::v);

    m.def("internals_at",
          []() { return reinterpret_cast<uintptr_t>(&py::detail::get_internals()); });
}
