# Supplementary material for: Statistical segmentation model for accurate electrode positioning in Parkinson’s deep brain stimulation based on clinical low-resolution image data and electrophysiology
Source: PLoS One. 2024 Mar 14;19(3):e0298320. doi: 10.1371/journal.pone.0298320 (PMC10939223; doi:10.1371/journal.pone.0298320)
Supplement: S1 File — (ZIP) [file pone.0298320.s001.zip › bayessian_segmentation_cpp/external/pybind11-2.11.1/tests/test_embed/test_interpreter.py]

import sys

from widget_module import Widget


class DerivedWidget(Widget):
    def __init__(self, message):
        super().__init__(message)

    def the_answer(self):
        return 42

    def argv0(self):
        return sys.argv[0]
