# Supplementary material for: Statistical segmentation model for accurate electrode positioning in Parkinson’s deep brain stimulation based on clinical low-resolution image data and electrophysiology
Source: PLoS One. 2024 Mar 14;19(3):e0298320. doi: 10.1371/journal.pone.0298320 (PMC10939223; doi:10.1371/journal.pone.0298320)
Supplement: S1 File — (ZIP) [file pone.0298320.s001.zip › bayessian_segmentation_cpp/external/pybind11-2.11.1/tests/test_embed/test_trampoline.py]

import trampoline_module


def func():
    class Test(trampoline_module.test_override_cache_helper):
        def func(self):
            return 42

    return Test()


def func2():
    class Test(trampoline_module.test_override_cache_helper):
        pass

    return Test()
