# Supplementary material for: Statistical segmentation model for accurate electrode positioning in Parkinson’s deep brain stimulation based on clinical low-resolution image data and electrophysiology
Source: PLoS One. 2024 Mar 14;19(3):e0298320. doi: 10.1371/journal.pone.0298320 (PMC10939223; doi:10.1371/journal.pone.0298320)
Supplement: S1 File — (ZIP) [file pone.0298320.s001.zip › bayessian_segmentation_cpp/external/pybind11-2.11.1/tests/test_exceptions.h]

#pragma once
#include "pybind11_tests.h"

#include <stdexcept>

// shared exceptions for cross_module_tests

class PYBIND11_EXPORT_EXCEPTION shared_exception : public pybind11::builtin_exception {
public:
    using builtin_exception::builtin_exception;
    explicit shared_exception() : shared_exception("") {}
    void set_error() const override { PyErr_SetString(PyExc_RuntimeError, what()); }
};
