# Supplementary material for: Statistical segmentation model for accurate electrode positioning in Parkinson’s deep brain stimulation based on clinical low-resolution image data and electrophysiology
Source: PLoS One. 2024 Mar 14;19(3):e0298320. doi: 10.1371/journal.pone.0298320 (PMC10939223; doi:10.1371/journal.pone.0298320)
Supplement: S1 File — (ZIP) [file pone.0298320.s001.zip › bayessian_segmentation_cpp/external/pybind11-2.11.1/tests/test_local_bindings.py]

import pytest

import env  # noqa: F401
from pybind11_tests import local_bindings as m


def test_load_external():
    """Load a `py::module_local` type that's only registered in an external module"""
    import pybind11_cross_module_tests as cm

    assert m.load_external1(cm.ExternalType1(11)) == 11
    assert m.load_external2(cm.ExternalType2(22)) == 22

    with pytest.raises(TypeError) as excinfo:
        assert m.load_external2(cm.ExternalType1(21)) == 21
    assert "incompatible function arguments" in str(excinfo.value)

    with pytest.raises(TypeError) as excinfo:
        assert m.load_external1(cm.ExternalType2(12)) == 12
    assert "incompatible function arguments" in str(excinfo.value)


def test_local_bindings():
    """Tests that duplicate `py::module_local` class bindings work across modules"""

    # Make sure we can load the second module with the conflicting (but local) definition:
    import pybind11_cross_module_tests as cm

    i1 = m.LocalType(5)
    assert i1.get() == 4
    assert i1.get3() == 8

    i2 = cm.LocalType(10)
    assert i2.get() == 11
    assert i2.get2() == 12

    assert not hasattr(i1, "get2")
    assert not hasattr(i2, "get3")

    # Loading within the local module
    assert m.local_value(i1) == 5
    assert cm.local_value(i2) == 10

    # Cross-module loading works as well (on failure, the type loader looks for
    # external module-local converters):
    assert m.local_value(i2) == 10
    assert cm.local_value(i1) == 5


def test_nonlocal_failure():
    """Tests that attempting to register a non-local type in multiple modules fails"""
    import pybind11_cross_module_tests as cm

    with pytest.raises(RuntimeError) as excinfo:
        cm.register_nonlocal()
    assert (
        str(excinfo.value) == 'generic_type: type "NonLocalType" is already registered!'
    )


def test_duplicate_local():
    """Tests expected failure when registering a class twice with py::local in the same module"""
    with pytest.raises(RuntimeError) as excinfo:
        m.register_local_external()
    import pybind11_tests

    assert str(excinfo.value) == (
        'generic_type: type "LocalExternal" is already registered!'
        if hasattr(pybind11_tests, "class_")
        else "test_class not enabled"
    )


def test_stl_bind_local():
    import pybind11_cross_module_tests as cm

    v1, v2 = m.LocalVec(), cm.LocalVec()
    v1.append(m.LocalType(1))
    v1.append(m.LocalType(2))
    v2.append(cm.LocalType(1))
    v2.append(cm.LocalType(2))

    # Cross module value loading:
    v1.append(cm.LocalType(3))
    v2.append(m.LocalType(3))

    assert [i.get() for i in v1] == [0, 1, 2]
    assert [i.get() for i in v2] == [2, 3, 4]

    v3, v4 = m.NonLocalVec(), cm.NonLocalVec2()
    v3.append(m.NonLocalType(1))
    v3.append(m.NonLocalType(2))
    v4.append(m.NonLocal2(3))
    v4.append(m.NonLocal2(4))

    assert [i.get() for i in v3] == [1, 2]
    assert [i.get() for i in v4] == [13, 14]

    d1, d2 = m.LocalMap(), cm.LocalMap()
    d1["a"] = v1[0]
    d1["b"] = v1[1]
    d2["c"] = v2[0]
    d2["d"] = v2[1]
    assert {i: d1[i].get() for i in d1} == {"a": 0, "b": 1}
    assert {i: d2[i].get() for i in d2} == {"c": 2, "d": 3}


def test_stl_bind_global():
    import pybind11_cross_module_tests as cm

    with pytest.raises(RuntimeError) as excinfo:
        cm.register_nonlocal_map()
    assert (
        str(excinfo.value) == 'generic_type: type "NonLocalMap" is already registered!'
    )

    with pytest.raises(RuntimeError) as excinfo:
        cm.register_nonlocal_vec()
    assert (
        str(excinfo.value) == 'generic_type: type "NonLocalVec" is already registered!'
    )

    with pytest.raises(RuntimeError) as excinfo:
        cm.register_nonlocal_map2()
    assert (
        str(excinfo.value) == 'generic_type: type "NonLocalMap2" is already registered!'
    )


def test_mixed_local_global():
    """Local types take precedence over globally registered types: a module with a `module_local`
    type can be registered even if the type is already registered globally.  With the module,
    casting will go to the local type; outside the module casting goes to the global type.
    """
    import pybind11_cross_module_tests as cm

    m.register_mixed_global()
    m.register_mixed_local()

    a = []
    a.append(m.MixedGlobalLocal(1))
    a.append(m.MixedLocalGlobal(2))
    a.append(m.get_mixed_gl(3))
    a.append(m.get_mixed_lg(4))

    assert [x.get() for x in a] == [101, 1002, 103, 1004]

    cm.register_mixed_global_local()
    cm.register_mixed_local_global()
    a.append(m.MixedGlobalLocal(5))
    a.append(m.MixedLocalGlobal(6))
    a.append(cm.MixedGlobalLocal(7))
    a.append(cm.MixedLocalGlobal(8))
    a.append(m.get_mixed_gl(9))
    a.append(m.get_mixed_lg(10))
    a.append(cm.get_mixed_gl(11))
    a.append(cm.get_mixed_lg(12))

    assert [x.get() for x in a] == [
        101,
        1002,
        103,
        1004,
        105,
        1006,
        207,
        2008,
        109,
        1010,
        211,
        2012,
    ]


def test_internal_locals_differ():
    """Makes sure the internal local type map differs across the two modules"""
    import pybind11_cross_module_tests as cm

    assert m.local_cpp_types_addr() != cm.local_cpp_types_addr()


@pytest.mark.xfail("env.PYPY and sys.pypy_version_info < (7, 3, 2)")
def test_stl_caster_vs_stl_bind(msg):
    """One module uses a generic vector caster from `<pybind11/stl.h>` while the other
    exports `std::vector<int>` via `py:bind_vector` and `py::module_local`"""
    import pybind11_cross_module_tests as cm

    v1 = cm.VectorInt([1, 2, 3])
    assert m.load_vector_via_caster(v1) == 6
    assert cm.load_vector_via_binding(v1) == 6

    v2 = [1, 2, 3]
    assert m.load_vector_via_caster(v2) == 6
    with pytest.raises(TypeError) as excinfo:
        cm.load_vector_via_binding(v2)
    assert (
        msg(excinfo.value)
        == """
    load_vector_via_binding(): incompatible function arguments. The following argument types are supported:
        1. (arg0: pybind11_cross_module_tests.VectorInt) -> int

    Invoked with: [1, 2, 3]
    """
    )


def test_cross_module_calls():
    import pybind11_cross_module_tests as cm

    v1 = m.LocalVec()
    v1.append(m.LocalType(1))
    v2 = cm.LocalVec()
    v2.append(cm.LocalType(2))

    # Returning the self pointer should get picked up as returning an existing
    # instance (even when that instance is of a foreign, non-local type).
    assert m.return_self(v1) is v1
    assert cm.return_self(v2) is v2
    assert m.return_self(v2) is v2
    assert cm.return_self(v1) is v1

    assert m.LocalVec is not cm.LocalVec
    # Returning a copy, on the other hand, always goes to the local type,
    # regardless of where the source type came from.
    assert type(m.return_copy(v1)) is m.LocalVec
    assert type(m.return_copy(v2)) is m.LocalVec
    assert type(cm.return_copy(v1)) is cm.LocalVec
    assert type(cm.return_copy(v2)) is cm.LocalVec

    # Test the example given in the documentation (which also tests inheritance casting):
    mycat = m.Cat("Fluffy")
    mydog = cm.Dog("Rover")
    assert mycat.get_name() == "Fluffy"
    assert mydog.name() == "Rover"
    assert m.Cat.__base__.__name__ == "Pet"
    assert cm.Dog.__base__.__name__ == "Pet"
    assert m.Cat.__base__ is not cm.Dog.__base__
    assert m.pet_name(mycat) == "Fluffy"
    assert m.pet_name(mydog) == "Rover"
    assert cm.pet_name(mycat) == "Fluffy"
    assert cm.pet_name(mydog) == "Rover"

    assert m.MixGL is not cm.MixGL
    a = m.MixGL(1)
    b = cm.MixGL(2)
    assert m.get_gl_value(a) == 11
    assert m.get_gl_value(b) == 12
    assert cm.get_gl_value(a) == 101
    assert cm.get_gl_value(b) == 102

    c, d = m.MixGL2(3), cm.MixGL2(4)
    with pytest.raises(TypeError) as excinfo:
        m.get_gl_value(c)
    assert "incompatible function arguments" in str(excinfo.value)
    with pytest.raises(TypeError) as excinfo:
        m.get_gl_value(d)
    assert "incompatible function arguments" in str(excinfo.value)
