# Supplementary material for: Statistical segmentation model for accurate electrode positioning in Parkinson’s deep brain stimulation based on clinical low-resolution image data and electrophysiology
Source: PLoS One. 2024 Mar 14;19(3):e0298320. doi: 10.1371/journal.pone.0298320 (PMC10939223; doi:10.1371/journal.pone.0298320)
Supplement: S2 File — (ZIP) [file pone.0298320.s002.zip]

Archive with 10 entries (9 files):
- analyse_eb_data.py
- main.py
- mer_lib/
- mer_lib/artefact_detection.py
- mer_lib/data.py
- mer_lib/feature_extraction.py
- mer_lib/processor.py
- mer_lib/__init__.py
- setup.py
- statistics_analysis.py
