# Supplementary material for: Statistical segmentation model for accurate electrode positioning in Parkinson’s deep brain stimulation based on clinical low-resolution image data and electrophysiology
Source: PLoS One. 2024 Mar 14;19(3):e0298320. doi: 10.1371/journal.pone.0298320 (PMC10939223; doi:10.1371/journal.pone.0298320)
Supplement: S2 File — (ZIP) [file pone.0298320.s002.zip › mer_lib/processor.py]

import copy


class Processor():

    __processes = None
    __data = None


    def __init__(self):
        self.__processes = []

    def set_data(self,data ):
        self.__data = data

    def set_processes(self,processes):
        self.__processes = processes

    def run(self,data =None):
        if data is None:
            a = copy.copy(self.__data)
        else:
            a = data
        for i in range(len(self.__processes)):
            a = self.__processes[i](a)

        return a
