# Supplementary material for: Statistical segmentation model for accurate electrode positioning in Parkinson’s deep brain stimulation based on clinical low-resolution image data and electrophysiology
Source: PLoS One. 2024 Mar 14;19(3):e0298320. doi: 10.1371/journal.pone.0298320 (PMC10939223; doi:10.1371/journal.pone.0298320)
Supplement: S2 File — (ZIP) [file pone.0298320.s002.zip › setup.py]

from setuptools import setup

setup(
    name='MER_lib',
    version='0.1',
    packages=['mer_lib'],
    url='',
    license='',
    author='Igor Varga',
    author_email='ivarhauzh@gmail.com',
    description='',
    install_requires =[
        'numpy>=1.20.3',
        'pyEDFlib>=0.1.22',
        'scipy>=1.6.3',
        'statsmodels'

    ]
)
